# Supplementary material for: Selective extracellular vesicle exclusion of miR-142-3p by oral cancer cells promotes both internal and extracellular malignant phenotypes
Source: Oncotarget. 2017 Jan 27;8(9):15252–66. doi: 10.18632/oncotarget.14862 (PMC5362484; doi:10.18632/oncotarget.14862)
Supplement: Supplementary file 2 [file oncotarget-08-15252-s002.xlsx]

## Sheet: Supplemental Table 1
				CT Value
Exiqon Name	Target Sequence	miR-base	Accession Number	SCC-4 Cell	SCC-4 SEV	SCC-25 Cell	SCC-25 SEV	SCC-9 Cell	SCC-9 SEV	DOK Cell	DOK SEV	Cal27 Cell	Cal27 SEV
hsa-miR-320b	AAAAGCUGGGUUGAGAGGGCAA	hsa-miR-320b	MIMAT0005792	30.914	29.849	28.547	27.968	27.476	28.219	26.962	26.532	29.31	27.914
hsa-miR-320a	AAAAGCUGGGUUGAGAGGGCGA	hsa-miR-320a	MIMAT0000510	27.087	27.546	27.638	27.063	26.489	27.461	26.11	25.882	27.017	26.32
hsa-miR-106a	AAAAGUGCUUACAGUGCAGGUAG	hsa-miR-106a-5p	MIMAT0000103	24.697	25.156	25.02	25.867	25.219	25.9	26.093	24.309	24.69	24.598
hsa-miR-181a	AACAUUCAACGCUGUCGGUGAGU	hsa-miR-181a-5p	MIMAT0000256	28.307	28.279	28.679	28.465	28.733	29.013	26.421	25.178	30.107	29.783
hsa-miR-181b	AACAUUCAUUGCUGUCGGUGGGU	hsa-miR-181b-5p	MIMAT0000257	30.715	30.517	30.467	30.934	30.939	31.377	29.204	27.879	32.614	33.267
hsa-miR-181d	AACAUUCAUUGUUGUCGGUGGGU	hsa-miR-181d-5p	MIMAT0002821	33.959	33.648	33.981	34.18	33.975	34.275	34.125	32.452	34.51	33.472
hsa-miR-100	AACCCGUAGAUCCGAACUUGUG	hsa-miR-100-5p	MIMAT0000098	30.991	31.327	30.63	30.481	29.237	30.927	28.612	27.674	30.362	31.951
hsa-miR-99a	AACCCGUAGAUCCGAUCUUGUG	hsa-miR-99a-5p	MIMAT0000097	32.598	32.359	30.508	30.467	28.396	29.224	33.85	30.611	34.685	32.29
hsa-miR-193b	AACUGGCCCUCAAAGUCCCGCU	hsa-miR-193b-3p	MIMAT0002819	27.208	27.808	26.462	26.441	26.958	28.496	24.856	24.803	26.473	27.185
hsa-miR-22	AAGCUGCCAGUUGAAGAACUGU	hsa-miR-22-3p	MIMAT0000077	31.922	31.564	30.729	30.535	29.523	31.526	30.8	29.673	32.605	33.361
hsa-miR-28-5p	AAGGAGCUCACAGUCUAUUGAG	hsa-miR-28-5p	MIMAT0000085	31.361	30.962	29.798	30.397	29.763	29.996	30.074	28.719	30.285	30.663
hsa-miR-425	AAUGACACGAUCACUCCCGUUGA	hsa-miR-425-5p	MIMAT0003393	32.342	30.896	31.784	31.77	29.711	30.977	30.938	28.743	31.259	31.372
hsa-miR-652	AAUGGCGCCACUAGGGUUGUG	hsa-miR-652-3p	MIMAT0003322	32.239	32.499	31.877	31.953	31.769	32.839	31.952	31.202	33.705	33.4
hsa-miR-29a*	ACUGAUUUCUUUUGGUGUUCAG	hsa-miR-29a-5p	MIMAT0004503	31.33	30.434	31.525	30.821	28.996	29.154	30.757	28.128	29.869	29.586
hsa-miR-17*	ACUGCAGUGAAGGCACUUGUAG	hsa-miR-17-3p	MIMAT0000071	32.575	31.688	31.857	33.382	31.653	34.825	34.747	33.227	33.325	31.913
hsa-miR-20a*	ACUGCAUUAUGAGCACUUAAAG	hsa-miR-20a-3p	MIMAT0004493	32.54	32.159	33.007	33.239	32.125	32.537	33.152	30.78	31.947	31.403
hsa-miR-324-3p	ACUGCCCCAGGUGCUGCUGG	hsa-miR-324-3p	MIMAT0000762	29.864	30.763	29.655	31.31	29.989	31.995	29.389	29.811	30.709	30.996
hsa-miR-18a*	ACUGCCCUAAGUGCUCCUUCUGG	hsa-miR-18a-3p	MIMAT0002891	29.496	31.928	30.978	32.748	30.704	33.256	32.283	31.355	30.7	31.685
hsa-miR-93*	ACUGCUGAGCUAGCACUUCCCG	hsa-miR-93-3p	MIMAT0004509	30.332	31.31	31.333	31.957	31.233	31.631	31.966	30.563	31.384	30.737
hsa-miR-378	ACUGGACUUGGAGUCAGAAGGC	hsa-miR-378a-3p	MIMAT0000732	29.687	29.609	29.891	28.719	29.297	29.664	31.62	29.313	28.063	27.726
hsa-let-7d	AGAGGUAGUAGGUUGCAUAGUU	hsa-let-7d-5p	MIMAT0000065	31.896	34.195	30.189	31.292	28.856	30.86	29.224	28.974	29.659	29.514
hsa-miR-107	AGCAGCAUUGUACAGGGCUAUCA	hsa-miR-107	MIMAT0000104	27.845	28.77	27.503	27.624	25.712	27.999	26.275	25.648	27.675	28.133
hsa-miR-103	AGCAGCAUUGUACAGGGCUAUGA	hsa-miR-103a-3p	MIMAT0000101	25.645	27.135	25.7045	26.768	24.7495	26.6645	25.139	24.6565	26.165	26.3755
hsa-miR-222	AGCUACAUCUGGCUACUGGGU	hsa-miR-222-3p	MIMAT0000279	27.223	27.388	28.233	28.166	25.773	26.599	25.781	24.917	26.241	26.706
hsa-miR-221	AGCUACAUUGUCUGCUGGGUUUC	hsa-miR-221-3p	MIMAT0000278	25.912	26.961	27.063	26.716	24.952	26.306	25.64	24.913	26.172	26.329
hsa-miR-423-3p	AGCUCGGUCUGAGGCCCCUCAGU	hsa-miR-423-3p	MIMAT0001340	28.057	29.989	27.438	28.993	28.423	30.488	26.699	27.328	28.263	28.75
hsa-miR-31	AGGCAAGAUGCUGGCAUAGCU	hsa-miR-31-5p	MIMAT0000089	27.494	28.88	27.054	27.229	25.49	26.799	27.006	25.507	25.996	27.527
hsa-miR-663	AGGCGGGGCGCCGCGGGACCGC	hsa-miR-663a	MIMAT0003326	33.371	32.498	33.736	31.796	31.568	32.486	32.607	31.436	34.493	33.121
hsa-miR-22*	AGUUCUUCAGUGGCAAGCUUUA	hsa-miR-22-5p	MIMAT0004495	34.19	33.489	32.936	33.069	32.237	34.563	31.37	32.177	33.37	33.523
hsa-miR-374b	AUAUAAUACAACCUGCUAAGUG	hsa-miR-374b-5p	MIMAT0004955	33.574	33.183	32.094	31.551	30.159	30.204	31.344	29.147	30.832	31.086
hsa-miR-421	AUCAACAGACAUUAAUUGGGCGC	hsa-miR-421	MIMAT0003339	33.528	33.496	33.277	32.967	31.08	31.772	32.669	31.699	34.12	32.922
hsa-miR-23b	AUCACAUUGCCAGGGAUUACC	hsa-miR-23b-3p	MIMAT0000418	26.745	28.213	25.545	26.862	25.849	27.409	25.678	25.624	26.96	27.083
hsa-miR-23a	AUCACAUUGCCAGGGAUUUCC	hsa-miR-23a-3p	MIMAT0000078	25.277	25.999	24.891	25.12	23.598	25.141	23.781	23.226	24.44	24.495
hsa-miR-186	CAAAGAAUUCUCCUUUUGGGCU	hsa-miR-186-5p	MIMAT0000456	31.992	31.136	31.854	31.138	29.567	29.911	30.116	28.654	30.353	30.224
hsa-miR-93	CAAAGUGCUGUUCGUGCAGGUAG	hsa-miR-93-5p	MIMAT0000093	24.978	25.451	26.308	26.694	25.558	25.998	26.301	24.613	25.832	25.174
hsa-miR-191	CAACGGAAUCCCAAAAGCAGCUG	hsa-miR-191-5p	MIMAT0000440	30.4135	31.1415	31.915	30.624	29.0455	29.9275	29.6215	28.636	31.3015	30.488
hsa-miR-99b	CACCCGUAGAACCGACCUUGCG	hsa-miR-99b-5p	MIMAT0000689	27.661	28.695	28.112	28.552	26.91	28.961	26.773	25.581	29.243	29.192
hsa-miR-574-3p	CACGCUCAUGCACACACCCACA	hsa-miR-574-3p	MIMAT0003239	29.975	29.756	31.761	31.599	31.921	32.398	30.095	29.108	30.284	29.177
hsa-miR-28-3p	CACUAGAUUGUGAGCUCCUGGA	hsa-miR-28-3p	MIMAT0004502	32.704	33.3	32.189	31.539	30.957	31.421	31.165	29.749	31.784	31.448
hsa-miR-424	CAGCAGCAAUUCAUGUUUUGAA	hsa-miR-424-5p	MIMAT0001341	29.515	28.695	25.719	26.457	28.006	28.64	27.145	25.477	29.124	30.054
hsa-miR-301a	CAGUGCAAUAGUAUUGUCAAAGC	hsa-miR-301a-3p	MIMAT0000688	30.752	30.187	29.246	28.955	29.104	29.311	31.468	28.665	29.988	32.112
hsa-miR-130b	CAGUGCAAUGAUGAAAGGGCAU	hsa-miR-130b-3p	MIMAT0000691	33.9	33.878	33.659	34.253	32.531	34.678	34.549	33.861	34.341	33.992
hsa-miR-130a	CAGUGCAAUGUUAAAAGGGCAU	hsa-miR-130a-3p	MIMAT0000425	33.398	32.006	30.998	31.424	30.929	33.473	31.523	30.185	32.073	32.526
hsa-miR-140-5p	CAGUGGUUUUACCCUAUGGUAG	hsa-miR-140-5p	MIMAT0000431	34.493	32.947	32.46	32.714	33.261	31.944	33.403	31.493	32.798	33.184
hsa-miR-141*	CAUCUUCCAGUACAGUGUUGGA	hsa-miR-141-5p	MIMAT0004598	33.488	34.775	32.344	32.313	32.909	32.833	32.699	31.208	30.681	31.122
hsa-miR-25	CAUUGCACUUGUCUCGGUCUGA	hsa-miR-25-3p	MIMAT0000081	28.764	28.928	30.475	30	28.503	28.928	29.261	27.659	28.967	28.652
hsa-miR-106b*	CCGCACUGUGGGUACUUGCUGC	hsa-miR-106b-3p	MIMAT0004672	29.741	29.781	31.1	31.826	31.412	31.38	31.399	30.402	31.288	31.06
hsa-miR-15b*	CGAAUCAUUAUUUGCUGCUCUA	hsa-miR-15b-3p	MIMAT0004586	34.371	34.569	33.362	33.563	32.149	32.917	33.598	31.679	34.613	34.123
hsa-miR-324-5p	CGCAUCCCCUAGGGCAUUGGUGU	hsa-miR-324-5p	MIMAT0000761	29.917	30.371	29.6	30.102	30.128	31.237	30.559	29.359	31.498	30.978
hsa-miR-151-3p	CUAGACUGAAGCUCCUUGAGG	hsa-miR-151a-3p	MIMAT0000757	29.405	30.208	30.131	29.249	28.398	29.469	28.95	27.468	29.554	31.444
hsa-let-7d*	CUAUACGACCUGCUGCCUUUCU	hsa-let-7d-3p	MIMAT0004484	33.453	33.528	31.394	30.164	31.426	31.155	30.251	28.62	31.412	30.278
hsa-miR-1979		Removed from miRBase		22.744	24.219	24.583	24.703	23.241	25.762	22.85	22.071	22.87	22.439
hsa-miR-210	CUGUGCGUGUGACAGCGGCUGA	hsa-miR-210-3p	MIMAT0000267	29.334	29.698	29.597	29.108	27.979	29.769	27.716	27.618	28.179	28.511
hsa-miR-30e*	CUUUCAGUCGGAUGUUUACAGC	hsa-miR-30e-3p	MIMAT0000693	31.657	32.586	31.812	32.151	31.207	32.611	30.199	29.305	29.82	29.473
hsa-miR-30a*	CUUUCAGUCGGAUGUUUGCAGC	hsa-miR-30a-3p	MIMAT0000088	30.867	31.881	31.189	31.915	32.343	32.584	30.882	29.266	29.575	28.775
hsa-miR-590-5p	GAGCUUAUUCAUAAAAGUGCAG	hsa-miR-590-5p	MIMAT0003258	32.374	30.862	30.352	30.484	29.467	28.553	31.274	27.854	30.216	29.744
hsa-miR-455-3p	GCAGUCCAUGGGCAUAUACAC	hsa-miR-455-3p	MIMAT0004784	28.933	30.127	26.757	28.394	28.491	30.256	27.954	27.66	29.151	28.151
hsa-miR-331-3p	GCCCCUGGGCCUAUCCUAGAA	hsa-miR-331-3p	MIMAT0000760	31.133	30.99	29.524	30.107	29.484	32.472	29.796	29.743	30.065	31.13
hsa-miR-877	GUAGAGGAGAUGGCGCAGGG	hsa-miR-877-5p	MIMAT0004949	32.668	33.307	33.143	32.713	33.639	33.698	33.102	32.665	32.731	33.062
hsa-miR-106b	UAAAGUGCUGACAGUGCAGAU	hsa-miR-106b-5p	MIMAT0000680	32.487	31.441	32.428	31.923	31.384	32.215	33.131	29.88	31.908	31.948
hsa-miR-20a	UAAAGUGCUUAUAGUGCAGGUAG	hsa-miR-20a-5p	MIMAT0000075	25.038	24.781	24.9	25.331	24.79	25.641	25.976	23.764	23.757	23.954
hsa-miR-141	UAACACUGUCUGGUAAAGAUGG	hsa-miR-141-3p	MIMAT0000432	30.634	27.519	27.85	27.258	27.411	26.635	28.909	24.965	27.063	26.903
hsa-miR-200a	UAACACUGUCUGGUAACGAUGU	hsa-miR-200a-3p	MIMAT0000682	31.286	30.311	29.664	30.694	29.957	30.144	30.847	28.293	29.204	28.965
hsa-miR-132	UAACAGUCUACAGCCAUGGUCG	hsa-miR-132-3p	MIMAT0000426	30.168	31.926	30.526	30.367	30.986	32.786	29.836	29.417	32.355	31.816
hsa-miR-18a	UAAGGUGCAUCUAGUGCAGAUAG	hsa-miR-18a-5p	MIMAT0000072	29.191	28.48	28.609	29.154	29.279	29.283	31.33	28.49	28.605	28.663
hsa-miR-18b	UAAGGUGCAUCUAGUGCAGUUAG	hsa-miR-18b-5p	MIMAT0001412	28.191	28.082	27.758	27.968	28.122	28.308	30.148	27.639	27.546	27.603
hsa-miR-200c	UAAUACUGCCGGGUAAUGAUGGA	hsa-miR-200c-3p	MIMAT0000617	25.987	27.393	26.066	26.38	24.921	25.627	25.198	24.097	25.007	25.623
hsa-miR-200b	UAAUACUGCCUGGUAAUGAUGA	hsa-miR-200b-3p	MIMAT0000318	30.113	29.444	29.542	30.033	27.892	29.352	28.382	27.407	27.969	28.737
hsa-miR-429	UAAUACUGUCUGGUAAAACCGU	hsa-miR-429	MIMAT0001536	31.774	30.623	31.16	30.856	31.805	30.349	32.228	30.337	31.165	32.398
hsa-miR-365	UAAUGCCCCUAAAAAUCCUUAU	hsa-miR-365b-3p	MIMAT0022834	28.479	29.532	27.452	28.819	28.157	30.26	27.199	27.221	29.312	30.122
hsa-miR-101	UACAGUACUGUGAUAACUGAA	hsa-miR-101-3p	MIMAT0000099	30.59	29.203	29.653	29.728	29.925	29.232	31.552	27.825	28.72	28.627
hsa-miR-140-3p	UACCACAGGGUAGAACCACGG	hsa-miR-140-3p	MIMAT0004597	33.85	32.564	33.183	31.586	31.365	31.765	32.617	31.111	32.93	32.332
hsa-miR-29a	UAGCACCAUCUGAAAUCGGUUA	hsa-miR-29a-3p	MIMAT0000086	29.994	30.081	29.358	30.004	27.116	28.547	28.988	26.662	28.483	30.037
hsa-miR-29b	UAGCACCAUUUGAAAUCAGUGUU	hsa-miR-29b-3p	MIMAT0000100	32.492	31.348	31.747	31.519	30.006	31.077	32.059	28.405	30.762	30.906
hsa-miR-29c	UAGCACCAUUUGAAAUCGGUUA	hsa-miR-29c-3p	MIMAT0000681	31.57	30.711	30.529	30.554	28.6	29.509	30.572	27.846	29.784	30.964
hsa-miR-15a	UAGCAGCACAUAAUGGUUUGUG	hsa-miR-15a-5p	MIMAT0000068	28.241	28.336	26.675	27.865	27.706	28.495	27.612	25.892	27.227	27.515
hsa-miR-15b	UAGCAGCACAUCAUGGUUUACA	hsa-miR-15b-5p	MIMAT0000417	27.289	28.782	27.046	27.964	26.484	27.834	27.139	26.527	27.58	27.716
hsa-miR-16	UAGCAGCACGUAAAUAUUGGCG	hsa-miR-16-5p	MIMAT0000069	27.515	27.269	25.975	25.978	26.477	26.3	26.051	24.507	25.184	25.74
hsa-miR-21	UAGCUUAUCAGACUGAUGUUGA	hsa-miR-21-5p	MIMAT0000076	25.317	24.23	24.614	24.762	22.96	24.2	24.352	21.407	23.041	23.608
hsa-miR-196a	UAGGUAGUUUCAUGUUGUUGGG	hsa-miR-196a-5p	MIMAT0000226	30.9	32.54	30.158	30.666	28.844	29.98	28.587	28.277	31.15	30.455
hsa-miR-196b	UAGGUAGUUUCCUGUUGUUGGG	hsa-miR-196b-5p	MIMAT0001080	30.983	30.957	31.268	31.565	31.008	32.469	30.573	29.481	30.246	29.884
hsa-miR-454	UAGUGCAAUAUUGCUUAUAGGGU	hsa-miR-454-3p	MIMAT0003885	34.381	33.459	33.43	34.473	32.345	33.609	32.174	30.89	32.531	33.182
hsa-miR-183	UAUGGCACUGGUAGAAUUCACU	hsa-miR-183-5p	MIMAT0000261	34.068	33.987	33.764	33.435	31.785	33.438	33.184	31.715	33.684	33.254
hsa-miR-135b	UAUGGCUUUUCAUUCCUAUGUGA	hsa-miR-135b-5p	MIMAT0000758	31.249	30.602	31.568	31.514	29.962	30.21	31.465	28.429	29.457	30.45
hsa-miR-135a	UAUGGCUUUUUAUUCCUAUGUGA	hsa-miR-135a-5p	MIMAT0000428	34.609	33.408	33.851	34.842	32.729	33.163	33.471	30.728	31.311	33.19
hsa-miR-455-5p	UAUGUGCCUUUGGACUACAUCG	hsa-miR-455-5p	MIMAT0003150	34.207	33.13	31.61	30.693	32.335	32.829	34.459	30.863	32.875	32.587
hsa-miR-664	UAUUCAUUUAUCCCCAGCCUACA	hsa-miR-664a-3p	MIMAT0005949	33.715	33.676	33.808	33.243	32.951	34.353	33.41	31.827	33.623	34.494
hsa-miR-92b	UAUUGCACUCGUCCCGGCCUCC	hsa-miR-92b-3p	MIMAT0003218	31.562	32.378	32.192	32.514	31.325	32.865	29.51	29.272	31.197	30.872
hsa-miR-92a	UAUUGCACUUGUCCCGGCCUGU	hsa-miR-92a-3p	MIMAT0000092	25.302	25.934	26.172	27.267	25.599	26.899	25.091	24.528	25.215	25.72
hsa-miR-484	UCAGGCUCAGUCCCCUCCCGAU	hsa-miR-484	MIMAT0002174	30.774	31.695	29.717	30.502	30.645	32.726	29.631	29.388	29.267	30.139
hsa-miR-148a	UCAGUGCACUACAGAACUUUGU	hsa-miR-148a-3p	MIMAT0000243	31.095	30.71	29.069	29.585	31.75	32.582	30.445	28.172	29.746	30.715
hsa-miR-148b	UCAGUGCAUCACAGAACUUUGU	hsa-miR-148b-3p	MIMAT0000759	30.086	30.136	28.82	29.561	28.879	30.456	29.96	28.642	29.388	30.052
hsa-miR-152	UCAGUGCAUGACAGAACUUGG	hsa-miR-152-3p	MIMAT0000438	30.014	30.493	29.645	30.666	29.169	29.968	30.77	29.094	32.642	31.61
hsa-miR-125b	UCCCUGAGACCCUAACUUGUGA	hsa-miR-125b-5p	MIMAT0000423	26.965	28.318	26.829	27.527	25.61	27.158	25.407	24.538	27.648	29.105
hsa-miR-125a-5p	UCCCUGAGACCCUUUAACCUGUGA	hsa-miR-125a-5p	MIMAT0000443	26.447	28.843	26.971	28.59	25.739	28.287	24.633	25.299	27.442	27.871
hsa-miR-339-5p	UCCCUGUCCUCCAGGAGCUCACG	hsa-miR-339-5p	MIMAT0000764	30.922	31.234	30.923	32.287	30.136	31.124	30.05	30.919	29.977	30.11
hsa-miR-205	UCCUUCAUUCCACCGGAGUCUG	hsa-miR-205-5p	MIMAT0000266	21.121	21.922	20.976	21.8	21.128	22.795	20.369	20.287	20.832	21.56
hsa-miR-151-5p	UCGAGGAGCUCACAGUCUAGU	hsa-miR-151a-5p	MIMAT0004697	28.196	29.852	28.069	29.311	26.867	28.545	26.724	26.471	28.519	28.721
hsa-miR-126	UCGUACCGUGAGUAAUAAUGCG	hsa-miR-126-3p	MIMAT0000445	32.205	28.722	31.165	28.448	32.908	29.634	31.546	27.697	30.564	29.622
hsa-miR-342-3p	UCUCACACAGAAAUCGCACCCGU	hsa-miR-342-3p	MIMAT0000753	31.414	31.785	30.499	30.005	29.842	31.693	30.071	28.685	32.041	31.443
hsa-miR-720		Removed from miRBase		27.523	23.398	25.889	22.59	26.456	24.85	26.729	21.327	23.902	20.919
hsa-miR-149	UCUGGCUCCGUGUCUUCACUCCC	hsa-miR-149-5p	MIMAT0000450	30.271	31.927	30.076	30.972	29.269	31.518	28.379	28.436	30.338	30.38
hsa-miR-339-3p	UGAGCGCCUCGACGACAGAGCCG	hsa-miR-339-3p	MIMAT0004702	32.402	32.36	32.406	33.091	31.398	32.536	31.948	30.787	31.177	31.673
hsa-let-7e	UGAGGUAGGAGGUUGUAUAGUU	hsa-let-7e-5p	MIMAT0000066	28.981	30.126	29.565	30.433	28.373	29.979	26.621	26.703	30.077	29.26
hsa-let-7f	UGAGGUAGUAGAUUGUAUAGUU	hsa-let-7f-5p	MIMAT0000067	30.144	31.467	27.818	29.436	26.214	28.758	25.929	26.504	26.406	26.737
hsa-let-7a	UGAGGUAGUAGGUUGUAUAGUU	hsa-let-7a-5p	MIMAT0000062	30.623	32.226	29.11	29.928	26.78	29.341	26.729	26.96	28.159	28.436
hsa-let-7b	UGAGGUAGUAGGUUGUGUGGUU	hsa-let-7b-5p	MIMAT0000063	27.878	29.589	27.114	27.593	26.677	27.056	24.77	24.838	26.231	25.694
hsa-let-7g	UGAGGUAGUAGUUUGUACAGUU	hsa-let-7g-5p	MIMAT0000414	27.751	28.92	27.784	28.622	26.248	28.415	26.566	26.444	27.557	28.355
hsa-let-7i	UGAGGUAGUAGUUUGUGCUGUU	hsa-let-7i-5p	MIMAT0000415	31.87	32.796	29.877	30.671	29.28	31.479	29.975	28.939	30.637	30.207
hsa-miR-24-2*	UGCCUACUGAGCUGAAACACAG	hsa-miR-24-2-5p	MIMAT0004497	32.029	33.705	30.386	31.198	30.288	31.592	33.601	30.356	30.094	31.224
hsa-miR-31*	UGCUAUGCCAACAUAUUGCCAU	hsa-miR-31-3p	MIMAT0004504	30.523	29.934	28.705	28.733	28.11	28.622	29.863	27.339	28.151	28.497
hsa-miR-185	UGGAGAGAAAGGCAGUUCCUGA	hsa-miR-185-5p	MIMAT0000455	31.724	30.318	31.14	29.967	29.944	30.053	30.25	28.065	29.42	29.127
hsa-miR-34a	UGGCAGUGUCUUAGCUGGUUGU	hsa-miR-34a-5p	MIMAT0000255	32.528	32.773	31.507	32.195	31.265	34.091	28.833	29.947	31.625	32.93
hsa-miR-24	UGGCUCAGUUCAGCAGGAACAG	hsa-miR-24-3p	MIMAT0000080	24.689	25.648	23.341	24.009	23.124	24.223	24.35	22.865	24.111	24.282
hsa-miR-1974		Removed from miRBase		25.591	27.099	23.874	27.583	22.602	29.539	23.853	26.731	24.908	29.672
hsa-miR-30d	UGUAAACAUCCCCGACUGGAAG	hsa-miR-30d-5p	MIMAT0000245	34.71	34.732	32.965	31.225	31.252	31.865	31.628	29.61	32.724	32.735
hsa-miR-30b	UGUAAACAUCCUACACUCAGCU	hsa-miR-30b-5p	MIMAT0000420	29.036	28.138	28.226	28.08	26.911	27.872	28.255	26.287	27.41	27.676
hsa-miR-30c	UGUAAACAUCCUACACUCUCAGC	hsa-miR-30c-5p	MIMAT0000244	27.377	27.306	26.771	27.779	27.092	28.467	26.452	25.158	25.346	25.831
hsa-miR-30a	UGUAAACAUCCUCGACUGGAAG	hsa-miR-30a-5p	MIMAT0000087	32.301	30.768	32.125	30.967	31.175	31.817	30.739	28.379	28.272	29.423
hsa-miR-30e	UGUAAACAUCCUUGACUGGAAG	hsa-miR-30e-5p	MIMAT0000692	33.842	33.776	32.371	31.793	33.918	32.624	33.348	29.756	31.757	32.48
hsa-miR-934	UGUCUACUACUGGAGACACUGG	hsa-miR-934	MIMAT0004977	34.067	34.121	34.023	33.246	33.891	33.737	33.145	33.878	34.051	34.368
hsa-miR-19b	UGUGCAAAUCCAUGCAAAACUGA	hsa-miR-19b-3p	MIMAT0000074	25.939	24.695	25.58	25.357	26.137	26.176	27.573	24.74	24.92	25.408
hsa-miR-19a	UGUGCAAAUCUAUGCAAAACUGA	hsa-miR-19a-3p	MIMAT0000073	32.558	29.72	31.357	30.531	31.473	31.097	32.626	29.65	30.544	30.656
hsa-miR-155	UUAAUGCUAAUCGUGAUAGGGGU	hsa-miR-155-5p	MIMAT0000646	29.062	29.928	29.433	29.38	30.185	30.578	30.331	29.556	28.273	28.344
hsa-miR-26a	UUCAAGUAAUCCAGGAUAGGCU	hsa-miR-26a-5p	MIMAT0000082	29.057	28.44	27.895	28.48	26.415	28.186	27.09	25.79	27.415	27.927
hsa-miR-26b	UUCAAGUAAUUCAGGAUAGGU	hsa-miR-26b-5p	MIMAT0000083	31.143	31.957	29.722	30.523	29.168	31.184	29.673	28.769	30.261	30.432
hsa-miR-27a	UUCACAGUGGCUAAGUUCCGC	hsa-miR-27a-3p	MIMAT0000084	27.669	25.906	25.375	25.44	25.562	24.929	27.126	24.269	25.066	25.594
hsa-miR-27b	UUCACAGUGGCUAAGUUCUGC	hsa-miR-27b-3p	MIMAT0000419	27.655	27.001	25.381	25.7	26.152	26.406	27.394	24.938	25.776	26.743
hsa-miR-197	UUCACCACCUUCUCCACCCAGC	hsa-miR-197-3p	MIMAT0000227	29.321	30.885	29.541	31.835	28.638	31.688	28.894	29.666	29.851	30.056
hsa-miR-182	UUUGGCAAUGGUAGAACUCACACU	hsa-miR-182-5p	MIMAT0000259	29.078	30.139	30.276	30.527	28.355	29.301	28.783	27.967	29.179	28.817
hsa-miR-96	UUUGGCACUAGCACAUUUUUGCU	hsa-miR-96-5p	MIMAT0000095	33.845	33.711	31.787	31.615	30.718	32.188	32.772	30.603	31.097	33.188
hsa-miR-940	AAGGCAGGGCCCCCGCUCCCC	hsa-miR-940	MIMAT0004983	31.411	32.065	31.757	32.598	30.756	32.636	Not Detected	30.197	33.223	31.821
hsa-miR-1201		Removed from miRBase		33.531	Not Detected	31.855	32.14	29.966	34.998	31.981	31.688	32.527	33.781
hsa-miR-138	AGCUGGUGUUGUGAAUCAGGCCG	hsa-miR-138-5p	MIMAT0000430	30.72	29.634	29.318	29.325	30.19	32.138	30.866	29.753	34.873	Not Detected
hsa-miR-34c-5p	AGGCAGUGUAGUUAGCUGAUUGC	hsa-miR-34c-5p	MIMAT0000686	34.122	33.304	29.915	30.229	29.286	31.007	Not Detected	33.651	32.197	31.559
hsa-miR-425*	AUCGGGAAUGUCGUGUCCGCCC	hsa-miR-425-3p	MIMAT0001343	32.994	32.475	33.328	33.925	32.839	Not Detected	33.464	32.215	34.989	33.603
hsa-miR-17	CAAAGUGCUUACAGUGCAGGUAG	hsa-miR-17-5p	MIMAT0000070	29.726	Not Detected	29.732	29.897	29.255	30.535	30.243	28.218	29.084	29.062
hsa-miR-21*	CAACACCAGUCGAUGGGCUGU	hsa-miR-21-3p	MIMAT0004494	34.64	33.427	34.867	Not Detected	32.903	34.568	33.588	33.609	33.29	34.25
hsa-miR-99b*	CAAGCUCGUGUCUGUGGGUCCG	hsa-miR-99b-3p	MIMAT0004678	31.913	33.352	31.514	32.958	31.624	32.947	31.174	30.6	34.087	Not Detected
hsa-miR-301b	CAGUGCAAUGAUAUUGUCAAAGC	hsa-miR-301b-3p	MIMAT0004958	32.248	31.463	31.54	31.621	31.469	Not Detected	34.742	32.629	33.448	34.112
hsa-miR-532-5p	CAUGCCUUGAGUGUAGGACCGU	hsa-miR-532-5p	MIMAT0002888	Not Detected	32.695	33.367	33.34	32.838	33.662	32.51	29.712	34.096	33.146
hsa-miR-532-3p	CCUCCCACACCCAAGGCUUGCA	hsa-miR-532-3p	MIMAT0004780	32.541	33.486	31.648	33	32.446	Not Detected	30.877	30.381	33.776	32.421
hsa-miR-505	CGUCAACACUUGCUGGUUUCCU	hsa-miR-505-3p	MIMAT0002876	Not Detected	33.528	33.043	31.513	31.528	32.382	31.837	30.142	34.966	33.592
hsa-miR-192	CUGACCUAUGAAUUGACAGCC	hsa-miR-192-5p	MIMAT0000222	Not Detected	34.006	32.568	32.587	32.436	32.98	32.717	29.924	29.804	30.127
hsa-miR-625*	GACUAUAGAACUUUCCCCCUCA	hsa-miR-625-3p	MIMAT0004808	33.857	34.26	34.805	Not Detected	32.373	33.649	33.799	33.788	33.79	33.435
hsa-miR-29b-1*	GCUGGUUUCAUAUGGUGGUUUAGA	hsa-miR-29b-1-5p	MIMAT0004514	33.435	34.668	34.105	Not Detected	31.254	33.427	32.693	31.865	33.413	32.926
hsa-miR-203	GUGAAAUGUUUAGGACCACUAG	hsa-miR-203a-3p	MIMAT0000264	Not Detected	33.976	30.932	30.548	30.289	31.308	34.112	31.454	33.072	33.113
hsa-miR-33a	GUGCAUUGUAGUUGCAUUGCA	hsa-miR-33a-5p	MIMAT0000091	33.975	31.181	30.601	31.792	31.098	Not Detected	33.161	34.361	31.968	31.643
hsa-miR-500a	UAAUCCUUGCUACCUGGGUGAGA	hsa-miR-500a-5p	MIMAT0004773	34.772	33.814	34.183	33.333	Not Detected	33.207	33.205	31.391	34.055	33.547
hsa-miR-195	UAGCAGCACAGAAAUAUUGGC	hsa-miR-195-5p	MIMAT0000461	33.995	34.016	33.269	34.405	33.859	32.79	Not Detected	33.232	33.102	33.192
hsa-miR-503	UAGCAGCGGGAACAGUUCUGCAG	hsa-miR-503-5p	MIMAT0002874	32.993	33.62	30.326	31.335	32.897	33.994	31.066	32.278	33.823	Not Detected
hsa-miR-32	UAUUGCACAUUACUAAGUUGCA	hsa-miR-32-5p	MIMAT0000090	33.918	31.605	32.314	32.659	32.591	Not Detected	33.211	32.664	31.448	33.299
hsa-miR-335	UCAAGAGCAAUAACGAAAAAUGU	hsa-miR-335-5p	MIMAT0000765	32.245	31.342	32.468	31.68	31.426	31.566	Not Detected	33.757	30.559	31.481
hsa-miR-486-5p	UCCUGUACUGAGCUGCCCCGAG	hsa-miR-486-5p	MIMAT0002177	32.887	31.751	31.611	30.668	34.883	32.837	33.847	30.363	Not Detected	33.403
hsa-miR-423-5p	UGAGGGGCAGAGAGCGAGACUUU	hsa-miR-423-5p	MIMAT0004748	32.4755	34.28	32.0755	31.473	32.7885	Not Detected	30.4375	30.3115	31.8925	31.9685
hsa-let-7c	UGAGGUAGUAGGUUGUAUGGUU	hsa-let-7c-5p	MIMAT0000064	34.704	Not Detected	32.508	33.307	30.542	32.9	30.751	30.374	32.399	33.26
hsa-miR-744	UGCGGGGCUAGGGCUAACAGCA	hsa-miR-744-5p	MIMAT0004945	33.8	Not Detected	33.43	34.236	32.636	34.944	32.885	33.468	34.437	34.732
hsa-miR-582-5p	UUACAGUUGUUCAACCAGUUACU	hsa-miR-582-5p	MIMAT0003247	34.563	34.225	33.178	Not Detected	33.102	34.701	32.552	30.723	31.972	31.764
hsa-miR-374a	UUAUAAUACAACCUGAUAAGUG	hsa-miR-374a-5p	MIMAT0000727	Not Detected	34.406	33.269	32.52	31.813	31.356	31.925	29.9	32.314	32.854
hsa-miR-708	AAGGAGCUUACAAUCUAGCUGGG	hsa-miR-708-5p	MIMAT0004926	31.215	31.577	30.441	30.447	30.627	30.92	29.842	28.094	Not Detected	Not Detected
hsa-miR-34c-3p	AAUCACUAACCACACGGCCAGG	hsa-miR-34c-3p	MIMAT0004677	34.543	Not Detected	34.681	33.62	31.618	34.808	34.757	31.946	34.062	Not Detected
hsa-miR-181a-2*	ACCACUGACCGUUGACUGUACC	hsa-miR-181a-2-3p	MIMAT0004558	31.318	33.006	31.286	32.459	32.688	33.614	29.805	29.961	Not Detected	Not Detected
hsa-miR-1247	ACCCGUCCCGUUCGUCCCCGGA	hsa-miR-1247-5p	MIMAT0005899	31.628	34.629	33.453	34.908	Not Detected	Not Detected	28.98	29.01	34.88	34.032
hsa-miR-941	CACCCGGCUGUGUGCACAUGUGC	hsa-miR-941	MIMAT0004984	33.036	33.914	32.637	Not Detected	33.512	Not Detected	31.865	31.339	32.291	32.956
hsa-miR-200b*	CAUCUUACUGGGCAGCAUUGGA	hsa-miR-200b-5p	MIMAT0004571	33.732	34.669	32.691	Not Detected	34.931	Not Detected	32.428	32.163	33.496	32.134
hsa-let-7f-1*	CUAUACAAUCUAUUGCCUUCCC	hsa-let-7f-1-3p	MIMAT0004486	Not Detected	Not Detected	34.216	34.428	33.743	34.844	34.057	32.924	33.475	33.074
hsa-miR-330-3p	GCAAAGCACACGGCCUGCAGAGA	hsa-miR-330-3p	MIMAT0000751	Not Detected	34.076	34.82	33.856	34.458	34.772	Not Detected	33.96	34.754	34.687
hsa-miR-345	GCUGACUCCUAGUCCAGGGCUC	hsa-miR-345-5p	MIMAT0000772	Not Detected	31.86	33.697	33.46	33.512	Not Detected	33.046	32.981	33.008	32.901
hsa-miR-888	UACUCAAAAAGCUGUCAGUCA	hsa-miR-888-5p	MIMAT0004916	Not Detected	Not Detected	34.657	34.595	33.64	34.487	32.811	33.221	34.78	34.915
hsa-miR-128	UCACAGUGAACCGGUCUCUUU	hsa-miR-128-3p	MIMAT0000424	33.619	32.636	31.949	32.442	Not Detected	34.521	Not Detected	30.768	33.602	33.183
hsa-miR-219-5p	UGAUUGUCCAAACGCAAUUCU	hsa-miR-219a-5p	MIMAT0000276	Not Detected	33.93	33.528	33.451	32.926	31.941	34.529	31.916	32.443	Not Detected
hsa-miR-7	UGGAAGACUAGUGAUUUUGUUGU	hsa-miR-7-5p	MIMAT0000252	Not Detected	Not Detected	33.134	32.369	30.102	31.985	31.131	29.223	33.524	32.479
hsa-miRPlus-C1070				Not Detected	34.576	32.878	33.759	32.802	34.69	Not Detected	34.599	34.56	34.066
hsa-miR-452	AACUGUUUGCAGAGGAAACUGA	hsa-miR-452-5p	MIMAT0001635	Not Detected	34.095	33.114	32.848	Not Detected	Not Detected	34.076	31.146	34.877	34.805
hsa-miR-215	AUGACCUAUGAAUUGACAGAC	hsa-miR-215-5p	MIMAT0000272	Not Detected	Not Detected	34.175	33.511	33.203	34.324	Not Detected	31.717	31.905	31.919
hsa-miR-224	CAAGUCACUAGUGGUUCCGUU	hsa-miR-224-5p	MIMAT0000281	Not Detected	34.459	32.801	34.432	Not Detected	Not Detected	32.857	31.86	34.738	34.581
hsa-miR-34b	CAAUCACUAACUCCACUGCCAU	hsa-miR-34b-3p	MIMAT0004676	Not Detected	34.631	32.615	33.165	32.174	32.647	Not Detected	Not Detected	34.003	34.694
hsa-miR-126*	CAUUAUUACUUUUGGUACGCG	hsa-miR-126-5p	MIMAT0000444	Not Detected	32.504	34.85	32.607	Not Detected	33.184	Not Detected	31.151	34.82	34.071
hsa-miR-16-2*	CCAAUAUUACUGUGCUGCUUUA	hsa-miR-16-2-3p	MIMAT0004518	Not Detected	Not Detected	34.374	Not Detected	33.507	34.385	34.163	32.76	34.736	34.23
hsa-miR-193b*	CGGGGUUUUGAGGGCGAGAUGA	hsa-miR-193b-5p	MIMAT0004767	33.962	34.714	34.117	Not Detected	Not Detected	Not Detected	32.398	32.856	33.42	34.08
hsa-miR-200c*	CGUCUUACCCAGCAGUGUUUGG	hsa-miR-200c-5p	MIMAT0004657	34.52	34.963	33.896	34.813	Not Detected	34.568	Not Detected	Not Detected	34.905	33.938
hsa-let-7b*	CUAUACAACCUACUGCCUUCCC	hsa-let-7b-3p	MIMAT0004482	Not Detected	Not Detected	33.554	34.326	Not Detected	34.351	34.714	31.643	34.182	32.738
hsa-miR-328	CUGGCCCUCUCUGCCCUUCCGU	hsa-miR-328-3p	MIMAT0000752	33.321	34.636	33.621	34.81	33.62	Not Detected	32.543	32.352	Not Detected	Not Detected
hsa-miR-145	GUCCAGUUUUCCCAGGAAUCCCU	hsa-miR-145-5p	MIMAT0000437	32.245	31.302	30.756	30.637	Not Detected	34.311	Not Detected	30.916	Not Detected	34.515
hsa-miR-10a	UACCCUGUAGAUCCGAAUUUGUG	hsa-miR-10a-5p	MIMAT0000253	Not Detected	Not Detected	32.987	33.208	29.83	31.749	Not Detected	34.493	33.115	33.895
hsa-miR-187	UCGUGUCUUGUGUUGCAGCCGG	hsa-miR-187-3p	MIMAT0000262	Not Detected	Not Detected	Not Detected	33.872	33.746	34.897	34.751	32.54	34.698	34.908
hsa-miR-9	UCUUUGGUUAUCUAGCUGUAUGA	hsa-miR-9-5p	MIMAT0000441	33.29	34.144	32.36	Not Detected	Not Detected	Not Detected	34.659	32.71	32.33	32.601
hsa-miR-146a	UGAGAACUGAAUUCCAUGGGUU	hsa-miR-146a-5p	MIMAT0000449	32.339	32.199	Not Detected	Not Detected	29.082	29.862	Not Detected	33.775	31.088	30.659
hsa-miR-769-5p	UGAGACCUCUGGGUUCUGAGCU	hsa-miR-769-5p	MIMAT0003886	33.525	33.355	32.953	32.14	32.22	Not Detected	33.562	Not Detected	34.362	Not Detected
hsa-miR-98	UGAGGUAGUAAGUUGUAUUGUU	hsa-miR-98-5p	MIMAT0000096	Not Detected	Not Detected	34.076	Not Detected	32.358	34.599	32.747	32.249	34.09	33.897
hsa-miR-584	UUAUGGUUUGCCUGGGACUGAG	hsa-miR-584-5p	MIMAT0003249	33.944	Not Detected	Not Detected	34.566	32.552	34.518	33.008	31.998	Not Detected	34.796
hsa-miR-2110	UUGGGGAAACGGCCGCUGAGUG	hsa-miR-2110	MIMAT0010133	Not Detected	34.33	Not Detected	33.575	32.854	34.103	31.951	31.518	Not Detected	33.568
hsa-miR-375	UUUGUUCGUUCGGCUCGCGUGA	hsa-miR-375	MIMAT0000728	Not Detected	Not Detected	Not Detected	34.845	32.511	34.285	33.908	34.072	34.209	34.476
hsa-miR-543	AAACAUUCGCGGUGCACUUCUU	hsa-miR-543	MIMAT0004954	32.313	34.703	31.555	31.516	Not Detected	Not Detected	34.712	31.392	Not Detected	Not Detected
hsa-miR-501-5p	AAUCCUUUGUCCCUGGGUGAGA	hsa-miR-501-5p	MIMAT0002872	33.423	33.85	33.651	33.208	33.592	Not Detected	Not Detected	31.31	Not Detected	Not Detected
hsa-miR-502-3p	AAUGCACCUGGGCAAGGAUUCA	hsa-miR-502-3p	MIMAT0004775	Not Detected	Not Detected	Not Detected	32.927	34.562	Not Detected	34.402	31.681	34.57	34.477
hsa-miR-125a-3p	ACAGGUGAGGUUCUUGGGAGCC	hsa-miR-125a-3p	MIMAT0004602	33.314	Not Detected	Not Detected	33.589	31.828	Not Detected	33.08	32.504	34.65	Not Detected
hsa-miR-132*	ACCGUGGCUUUCGAUUGUUACU	hsa-miR-132-5p	MIMAT0004594	33.537	34.93	Not Detected	Not Detected	34.273	Not Detected	33.57	34.141	Not Detected	34.284
hsa-miR-766	ACUCCAGCCCCACAGCCUCAGC	hsa-miR-766-3p	MIMAT0003888	34.282	33.517	33.725	Not Detected	Not Detected	Not Detected	32.926	32.955	Not Detected	34.169
hsa-miR-130b*	ACUCUUUCCCUGUUGCACUAC	hsa-miR-130b-5p	MIMAT0004680	34.469	Not Detected	Not Detected	34.431	33.304	Not Detected	33.403	32.797	34.034	Not Detected
hsa-miR-671-5p	AGGAAGCCCUGGAGGGGCUGGAG	hsa-miR-671-5p	MIMAT0003880	34.285	Not Detected	34.095	Not Detected	34.262	Not Detected	33.435	Not Detected	33.871	34.741
hsa-miR-376a	AUCAUAGAGGAAAAUCCACGU	hsa-miR-376a-3p	MIMAT0000729	32.753	31.152	31.959	31.09	Not Detected	34.007	Not Detected	31.907	Not Detected	Not Detected
hsa-miR-33b*	CAGUGCCUCGGCAGUGCAGCCC	hsa-miR-33b-3p	MIMAT0004811	Not Detected	Not Detected	34.278	Not Detected	34.058	34.971	Not Detected	34.011	33.45	34.735
hsa-miR-382	GAAGUUGUUCGUGGUGGAUUCG	hsa-miR-382-5p	MIMAT0000737	32.687	33.419	33.118	32.815	Not Detected	Not Detected	34.689	33.659	Not Detected	Not Detected
hsa-miR-409-3p	GAAUGUUGCUCGGUGAACCCCU	hsa-miR-409-3p	MIMAT0001639	32.005	32.463	32.1	32.175	Not Detected	Not Detected	34.137	32.383	Not Detected	Not Detected
hsa-miR-411	UAGUAGACCGUAUAGCGUACG	hsa-miR-411-5p	MIMAT0003329	33.5	32.708	33.446	33.533	Not Detected	Not Detected	Not Detected	32.368	Not Detected	34.945
hsa-miR-127-3p	UCGGAUCCGUCUGAGCUUGGCU	hsa-miR-127-3p	MIMAT0000446	31.612	31.772	31.565	31.113	Not Detected	Not Detected	33.225	32.533	Not Detected	Not Detected
hsa-miR-143	UGAGAUGAAGCACUGUAGCUC	hsa-miR-143-3p	MIMAT0000435	34.552	32.168	31.654	30.564	Not Detected	33.421	Not Detected	31.416	Not Detected	Not Detected
hsa-miR-194	UGUAACAGCAACUCCAUGUGGA	hsa-miR-194-5p	MIMAT0000460	Not Detected	Not Detected	34.952	34.701	Not Detected	Not Detected	33.561	31.624	32.225	32.639
hsa-miR-142-3p	UGUAGUGUUUCCUACUUUAUGGA	hsa-miR-142-3p	MIMAT0000434	32.423	28.777	Not Detected	28.158	Not Detected	29.315	Not Detected	27.277	Not Detected	31.759
hsa-miR-134	UGUGACUGGUUGACCAGAGGGG	hsa-miR-134-5p	MIMAT0000447	32.919	Not Detected	34.552	33.277	34.888	Not Detected	33.568	33.51	Not Detected	Not Detected
hsa-miR-218	UUGUGCUUGAUCUAACCAUGU	hsa-miR-218-5p	MIMAT0000275	Not Detected	Not Detected	Not Detected	Not Detected	34.122	34.055	31.466	29.318	33.533	34.071
hsa-miR-224*	AAAAUGGUGCCCUAGUGACUACA	hsa-miR-224-3p	MIMAT0009198	Not Detected	34.102	34.322	34.802	Not Detected	Not Detected	33.346	31.245	Not Detected	Not Detected
hsa-miR-495	AAACAAACAUGGUGCACUUCUU	hsa-miR-495-3p	MIMAT0002817	32.388	32.866	31.723	31.201	Not Detected	Not Detected	Not Detected	31.886	Not Detected	Not Detected
hsa-miR-451	AAACCGUUACCAUUACUGAGUU	hsa-miR-451a	MIMAT0001631	Not Detected	28.16	Not Detected	26.875	Not Detected	28.919	Not Detected	26.511	Not Detected	31.689
hsa-miR-376c	AACAUAGAGGAAAUUCCACGU	hsa-miR-376c-3p	MIMAT0000720	32.805	31.583	33.151	31.232	Not Detected	Not Detected	Not Detected	31.783	Not Detected	Not Detected
hsa-miR-103-2*	AGCUUCUUUACAGUGCUGCCUUG	hsa-miR-103a-2-5p	MIMAT0009196	Not Detected	Not Detected	34.094	33.76	34.282	Not Detected	34.851	31.954	Not Detected	Not Detected
hsa-miR-25*	AGGCGGAGACUUGGGCAAUUG	hsa-miR-25-5p	MIMAT0004498	34.981	Not Detected	Not Detected	Not Detected	Not Detected	Not Detected	34.852	34.767	34.796	32.215
hsa-miR-502-5p	AUCCUUGCUAUCUGGGUGCUA	hsa-miR-502-5p	MIMAT0002873	31.23	Not Detected	31.991	Not Detected	30.668	Not Detected	28.231	Not Detected	31.697	Not Detected
hsa-miR-886-3p		Removed from miRBase		Not Detected	34.968	33.689	30.536	Not Detected	Not Detected	Not Detected	Not Detected	31.334	28.531
hsa-miR-30d*	CUUUCAGUCAGAUGUUUGCUGC	hsa-miR-30d-3p	MIMAT0004551	Not Detected	Not Detected	Not Detected	Not Detected	Not Detected	34.863	34.306	32.469	34.359	33.183
hsa-miR-485-3p	GUCAUACACGGCUCUCCUCUCU	hsa-miR-485-3p	MIMAT0002176	32.901	Not Detected	34.01	34.527	Not Detected	Not Detected	33.388	32.893	Not Detected	Not Detected
hsa-miR-605	UAAAUCCCAUGGUGCCUUCUCCU	hsa-miR-605-5p	MIMAT0003273	Not Detected	33.987	Not Detected	32.812	Not Detected	34.373	Not Detected	30.847	Not Detected	32.428
hsa-miR-34b*	UAGGCAGUGUCAUUAGCUGAUUG	hsa-miR-34b-5p	MIMAT0000685	Not Detected	Not Detected	30.355	31.282	30.55	33.908	Not Detected	Not Detected	34.08	Not Detected
hsa-miR-542-5p	UCGGGGAUCAUCAUGUCACGAGA	hsa-miR-542-5p	MIMAT0003340	Not Detected	34.961	32.227	32.747	Not Detected	Not Detected	Not Detected	34.956	34.066	Not Detected
hsa-miR-139-5p	UCUACAGUGCACGUGUCUCCAGU	hsa-miR-139-5p	MIMAT0000250	Not Detected	34.102	33.413	32.931	Not Detected	Not Detected	Not Detected	31.935	Not Detected	34.707
hsa-miR-150	UCUCCCAACCCUUGUACCAGUG	hsa-miR-150-5p	MIMAT0000451	Not Detected	30.956	Not Detected	30.428	Not Detected	31.385	Not Detected	29.714	Not Detected	32.697
hsa-miR-223	UGUCAGUUUGUCAAAUACCCCA	hsa-miR-223-3p	MIMAT0000280	Not Detected	29.201	Not Detected	28.921	Not Detected	29.618	Not Detected	27.886	Not Detected	31.58
hsa-miR-493*	UUGUACAUGGUAGGCUUUCAUU	hsa-miR-493-5p	MIMAT0002813	34.143	Not Detected	34.055	33.378	Not Detected	Not Detected	34.911	33.308	Not Detected	Not Detected
hsa-miR-450a	UUUUGCGAUGUGUUCCUAAUAU	hsa-miR-450a-5p	MIMAT0001545	Not Detected	Not Detected	32.035	33.589	34.101	Not Detected	Not Detected	32.01	Not Detected	34.997
hsa-miR-181c	AACAUUCAACCUGUCGGUGAGU	hsa-miR-181c-5p	MIMAT0000258	Not Detected	Not Detected	Not Detected	Not Detected	34.758	34.602	33.549	33.227	Not Detected	Not Detected
hsa-miR-181a*	ACCAUCGACCGUUGAUUGUACC	hsa-miR-181a-3p	MIMAT0000270	Not Detected	34.893	Not Detected	Not Detected	Not Detected	34.528	Not Detected	32.999	Not Detected	34.924
hsa-miR-1249	ACGCCCUUCCCCCCCUUCUUCA	hsa-miR-1249-3p	MIMAT0005901	Not Detected	Not Detected	33.781	Not Detected	34.271	Not Detected	34.562	34.606	Not Detected	Not Detected
hsa-miR-491-5p	AGUGGGGAACCCUUCCAUGAGG	hsa-miR-491-5p	MIMAT0002807	Not Detected	Not Detected	Not Detected	Not Detected	Not Detected	34.818	34.724	Not Detected	33.98	34.905
hsa-miR-376b	AUCAUAGAGGAAAAUCCAUGUU	hsa-miR-376b-3p	MIMAT0002172	Not Detected	32.908	32.373	30.947	Not Detected	Not Detected	Not Detected	33.473	Not Detected	Not Detected
hsa-miR-937	AUCCGCGCUCUGACUCUCUGCC	hsa-miR-937-3p	MIMAT0004980	34.255	Not Detected	34.865	Not Detected	34.943	Not Detected	34.265	Not Detected	Not Detected	Not Detected
hsa-miR-326	CCUCUGGGCCCUUCCUCCAG	hsa-miR-326	MIMAT0000756	Not Detected	Not Detected	Not Detected	34.099	34.814	Not Detected	Not Detected	34.234	Not Detected	34.216
hsa-miR-886-5p		Removed from miRBase		Not Detected	Not Detected	28.613	29.143	Not Detected	Not Detected	Not Detected	Not Detected	30.179	27.559
hsa-miR-378*	CUCCUGACUCCAGGUCCUGUGU	hsa-miR-378a-5p	MIMAT0000731	Not Detected	Not Detected	34.963	34.165	Not Detected	Not Detected	Not Detected	34.662	Not Detected	34.753
hsa-miR-744*	CUGUUGCCACUAACCUCAACCU	hsa-miR-744-3p	MIMAT0004946	Not Detected	Not Detected	33.324	Not Detected	32.729	Not Detected	Not Detected	32.748	33.518	Not Detected
hsa-miR-129-5p	CUUUUUGCGGUCUGGGCUUGC	hsa-miR-129-5p	MIMAT0000242	Not Detected	Not Detected	33.559	33.9	Not Detected	Not Detected	34.839	34.573	Not Detected	Not Detected
hsa-miR-370	GCCUGCUGGGGUGGAACCUGGU	hsa-miR-370-3p	MIMAT0000722	32.499	34.46	34.871	33.974	Not Detected	Not Detected	Not Detected	Not Detected	Not Detected	Not Detected
hsa-miR-212	UAACAGUCUCCAGUCACGGCC	hsa-miR-212-3p	MIMAT0000269	34.477	34.83	Not Detected	Not Detected	Not Detected	Not Detected	33.98	Not Detected	Not Detected	34.8
hsa-miR-144	UACAGUAUAGAUGAUGUACU	hsa-miR-144-3p	MIMAT0000436	Not Detected	30.921	Not Detected	29.484	Not Detected	33.661	Not Detected	30.845	Not Detected	Not Detected
hsa-miR-598	UACGUCAUCGUUGUCAUCGUCA	hsa-miR-598-3p	MIMAT0003266	Not Detected	Not Detected	Not Detected	Not Detected	Not Detected	Not Detected	33.18	30.756	32.444	33.437
hsa-miR-361-3p	UCCCCCAGGUGUGAUUCUGAUUU	hsa-miR-361-3p	MIMAT0004682	Not Detected	Not Detected	Not Detected	33.997	34.058	34.868	Not Detected	33.472	Not Detected	Not Detected
hsa-miR-615-3p	UCCGAGCCUGGGUCUCCCUCUU	hsa-miR-615-3p	MIMAT0003283	Not Detected	Not Detected	34.581	Not Detected	33.423	Not Detected	32.557	33.096	Not Detected	Not Detected
hsa-miR-942	UCUUCUCUGUUUUGGCCAUGUG	hsa-miR-942-5p	MIMAT0004985	33.703	Not Detected	Not Detected	Not Detected	34.234	Not Detected	Not Detected	Not Detected	33.44	32.818
hsa-miR-589	UGAGAACCACGUCUGCUCUGAG	hsa-miR-589-5p	MIMAT0004799	Not Detected	Not Detected	Not Detected	Not Detected	Not Detected	34.1	33.637	34.305	Not Detected	33.431
hsa-miR-122	UGGAGUGUGACAAUGGUGUUUG	hsa-miR-122-5p	MIMAT0000421	Not Detected	Not Detected	Not Detected	33.152	Not Detected	33.567	Not Detected	32.477	Not Detected	34.956
hsa-miR-629	UGGGUUUACGUUGGGAGAACU	hsa-miR-629-5p	MIMAT0004810	Not Detected	Not Detected	Not Detected	Not Detected	33.263	34.242	34.389	32.755	Not Detected	Not Detected
hsa-miR-550a*	UGUCUUACUCCCUCAGGCACAU	hsa-miR-550a-3p	MIMAT0003257	34.845	Not Detected	Not Detected	Not Detected	32.856	Not Detected	33.949	34.187	Not Detected	Not Detected
hsa-miR-361-5p	UUAUCAGAAUCUCCAGGGGUAC	hsa-miR-361-5p	MIMAT0000703	Not Detected	Not Detected	Not Detected	34.545	34.052	Not Detected	33.827	32.615	Not Detected	Not Detected
hsa-miRPlus-A1031				33.384	Not Detected	Not Detected	31.745	Not Detected	Not Detected	Not Detected	34.811	33.62	Not Detected
hsa-miR-410	AAUAUAACACAGAUGGCCUGU	hsa-miR-410-3p	MIMAT0002171	Not Detected	34.379	34.514	32.947	Not Detected	Not Detected	Not Detected	Not Detected	Not Detected	Not Detected
hsa-miR-501-3p	AAUGCACCCGGGCAAGGAUUCU	hsa-miR-501-3p	MIMAT0004774	Not Detected	Not Detected	Not Detected	Not Detected	34.511	Not Detected	34.337	33.822	Not Detected	Not Detected
hsa-miR-520h	ACAAAGUGCUUCCCUUUAGAGU	hsa-miR-520h	MIMAT0002867	Not Detected	Not Detected	Not Detected	33.953	Not Detected	Not Detected	33.309	31.989	Not Detected	Not Detected
hsa-miR-665	ACCAGGAGGCUGAGGCCCCU	hsa-miR-665	MIMAT0004952	Not Detected	Not Detected	Not Detected	32.766	Not Detected	34.264	Not Detected	Not Detected	Not Detected	34.206
hsa-miR-136	ACUCCAUUUGUUUUGAUGAUGGA	hsa-miR-136-5p	MIMAT0000448	Not Detected	32.938	33.349	32.268	Not Detected	Not Detected	Not Detected	Not Detected	Not Detected	Not Detected
hsa-miR-27b*	AGAGCUUAGCUGAUUGGUGAAC	hsa-miR-27b-5p	MIMAT0004588	Not Detected	Not Detected	33.842	Not Detected	34.144	Not Detected	Not Detected	Not Detected	34.949	Not Detected
hsa-miR-19b-1*	AGUUUUGCAGGUUUGCAUCCAGC	hsa-miR-19b-1-5p	MIMAT0004491	Not Detected	34.871	34.643	Not Detected	33.984	Not Detected	Not Detected	Not Detected	Not Detected	Not Detected
hsa-miR-142-5p	CAUAAAGUAGAAAGCACUACU	hsa-miR-142-5p	MIMAT0000433	Not Detected	33.6	Not Detected	33.44	Not Detected	Not Detected	Not Detected	33.005	Not Detected	Not Detected
hsa-miR-1266	CCUCAGGGCUGUAGAACAGGGCU	hsa-miR-1266-5p	MIMAT0005920	Not Detected	Not Detected	Not Detected	Not Detected	34.393	Not Detected	32.859	33.305	Not Detected	Not Detected
hsa-let-7f-2*	CUAUACAGUCUACUGUCUUUCC	hsa-let-7f-2-3p	MIMAT0004487	Not Detected	Not Detected	34.073	Not Detected	Not Detected	Not Detected	Not Detected	32.446	Not Detected	34.963
hsa-miR-1468	CUCCGUUUGCCUGUUUCGCUG	hsa-miR-1468-5p	MIMAT0006789	Not Detected	Not Detected	Not Detected	Not Detected	33.566	34.51	Not Detected	33.804	Not Detected	Not Detected
hsa-miR-29b-2*	CUGGUUUCACAUGGUGGCUUAG	hsa-miR-29b-2-5p	MIMAT0004515	Not Detected	34.027	Not Detected	Not Detected	33.974	Not Detected	Not Detected	Not Detected	34.174	Not Detected
hsa-let-7a-2*	CUGUACAGCCUCCUAGCUUUCC	hsa-let-7a-2-3p	MIMAT0010195	Not Detected	Not Detected	34.807	Not Detected	Not Detected	Not Detected	34.061	33.092	Not Detected	Not Detected
hsa-miR-191*	GCUGCGCUUGGAUUUCGUCCCC	hsa-miR-191-3p	MIMAT0001618	Not Detected	Not Detected	Not Detected	33.877	Not Detected	34.98	Not Detected	34.267	Not Detected	Not Detected
hsa-miR-660	UACCCAUUGCAUAUCGGAGUUG	hsa-miR-660-5p	MIMAT0003338	Not Detected	Not Detected	33.965	33.501	Not Detected	Not Detected	Not Detected	31.526	Not Detected	Not Detected
hsa-miR-10b	UACCCUGUAGAACCGAAUUUGUG	hsa-miR-10b-5p	MIMAT0000254	Not Detected	Not Detected	Not Detected	34.732	Not Detected	Not Detected	32.23	34.291	Not Detected	Not Detected
hsa-miR-154	UAGGUUAUCCGUGUUGCCUUCG	hsa-miR-154-5p	MIMAT0000452	Not Detected	33.588	33.704	34.414	Not Detected	Not Detected	Not Detected	Not Detected	Not Detected	Not Detected
hsa-miR-411*	UAUGUAACACGGUCCACUAACC	hsa-miR-411-3p	MIMAT0004813	Not Detected	Not Detected	33.177	Not Detected	33.905	Not Detected	Not Detected	Not Detected	34.968	Not Detected
hsa-miR-628-3p	UCUAGUAAGAGUGGCAGUCGA	hsa-miR-628-3p	MIMAT0003297	Not Detected	Not Detected	34.484	Not Detected	34.337	Not Detected	Not Detected	Not Detected	34.08	Not Detected
hsa-miR-330-5p	UCUCUGGGCCUGUGUCUUAGGC	hsa-miR-330-5p	MIMAT0004693	34.498	Not Detected	34.814	Not Detected	Not Detected	Not Detected	33.622	Not Detected	Not Detected	Not Detected
hsa-miR-299-5p	UGGUUUACCGUCCCACAUACAU	hsa-miR-299-5p	MIMAT0002890	33.41	Not Detected	33.349	Not Detected	Not Detected	Not Detected	Not Detected	33.978	Not Detected	Not Detected
hsa-miR-651	UUUAGGAUAAGCUUGACUUUUG	hsa-miR-651-5p	MIMAT0003321	Not Detected	Not Detected	Not Detected	Not Detected	32.792	33.893	Not Detected	34.67	Not Detected	Not Detected
hsa-miR-548c-5p	AAAAGUAAUUGCGGUUUUUGCC	hsa-miR-548c-5p	MIMAT0004806	Not Detected	Not Detected	Not Detected	Not Detected	34.667	Not Detected	Not Detected	33.625	Not Detected	Not Detected
hsa-miR-562	AAAGUAGCUGUACCAUUUGC	hsa-miR-562	MIMAT0003226	Not Detected	Not Detected	Not Detected	Not Detected	Not Detected	Not Detected	34.734	34.836	Not Detected	Not Detected
hsa-miR-148a*	AAAGUUCUGAGACACUCCGACU	hsa-miR-148a-5p	MIMAT0004549	Not Detected	Not Detected	33.969	Not Detected	Not Detected	Not Detected	Not Detected	Not Detected	33.485	Not Detected
hsa-miR-181c*	AACCAUCGACCGUUGAGUGGAC	hsa-miR-181c-3p	MIMAT0004559	Not Detected	Not Detected	Not Detected	Not Detected	Not Detected	Not Detected	Not Detected	34.798	Not Detected	34.226
hsa-miR-199a-3p	ACAGUAGUCUGCACAUUGGUUA	hsa-miR-199a-3p	MIMAT0000232	Not Detected	Not Detected	Not Detected	34.238	Not Detected	Not Detected	Not Detected	33.602	Not Detected	Not Detected
hsa-miR-221*	ACCUGGCAUACAAUGUAGAUUU	hsa-miR-221-5p	MIMAT0004568	Not Detected	Not Detected	Not Detected	Not Detected	Not Detected	Not Detected	33.975	32.965	Not Detected	Not Detected
hsa-miR-125b-1*	ACGGGUUAGGCUCUUGGGAGCU	hsa-miR-125b-1-3p	MIMAT0004592	Not Detected	Not Detected	Not Detected	34.988	Not Detected	Not Detected	Not Detected	33.929	Not Detected	Not Detected
hsa-miR-638	AGGGAUCGCGGGCGGGUGGCGGCCU	hsa-miR-638	MIMAT0003308	Not Detected	Not Detected	Not Detected	33.694	Not Detected	Not Detected	Not Detected	Not Detected	Not Detected	33.999
hsa-miR-296-5p	AGGGCCCCCCCUCAAUCCUGU	hsa-miR-296-5p	MIMAT0000690	Not Detected	Not Detected	Not Detected	Not Detected	Not Detected	Not Detected	Not Detected	Not Detected	34.135	34.521
hsa-miR-92a-1*	AGGUUGGGAUCGGUUGCAAUGCU	hsa-miR-92a-1-5p	MIMAT0004507	Not Detected	Not Detected	Not Detected	34.782	Not Detected	Not Detected	Not Detected	34.795	Not Detected	Not Detected
hsa-miR-1259		Removed from miRBase		Not Detected	Not Detected	34.078	Not Detected	34.668	Not Detected	Not Detected	Not Detected	Not Detected	Not Detected
hsa-miR-1260	AUCCCACCUCUGCCACCA	hsa-miR-1260a	MIMAT0005911	Not Detected	Not Detected	Not Detected	Not Detected	Not Detected	Not Detected	Not Detected	33.447	Not Detected	34.78
hsa-miR-135b*	AUGUAGGGCUAAAAGCCAUGGG	hsa-miR-135b-3p	MIMAT0004698	Not Detected	Not Detected	Not Detected	Not Detected	34.148	Not Detected	Not Detected	Not Detected	Not Detected	34.969
hsa-miR-490-3p	CAACCUGGAGGACUCCAUGCUG	hsa-miR-490-3p	MIMAT0002806	Not Detected	Not Detected	Not Detected	Not Detected	Not Detected	Not Detected	34.636	34.43	Not Detected	Not Detected
hsa-miR-323-3p	CACAUUACACGGUCGACCUCU	hsa-miR-323a-3p	MIMAT0000755	Not Detected	Not Detected	Not Detected	33.981	Not Detected	Not Detected	Not Detected	34.88	Not Detected	Not Detected
hsa-miR-548o	CCAAAACUGCAGUUACUUUUGC	hsa-miR-548o-3p	MIMAT0005919	Not Detected	Not Detected	Not Detected	Not Detected	34.354	Not Detected	34.687	Not Detected	Not Detected	Not Detected
hsa-miR-199b-5p	CCCAGUGUUUAGACUAUCUGUUC	hsa-miR-199b-5p	MIMAT0000263	Not Detected	Not Detected	Not Detected	33.943	Not Detected	Not Detected	Not Detected	34.942	Not Detected	Not Detected
hsa-miR-26a-1*	CCUAUUCUUGGUUACUUGCACG	hsa-miR-26a-1-3p	MIMAT0004499	Not Detected	Not Detected	Not Detected	34.894	33.543	Not Detected	Not Detected	Not Detected	Not Detected	Not Detected
hsa-miR-760	CGGCUCUGGGUCUGUGGGGA	hsa-miR-760	MIMAT0004957	Not Detected	33.858	Not Detected	Not Detected	Not Detected	Not Detected	Not Detected	33.384	Not Detected	Not Detected
hsa-miR-675*	CUGUAUGCCCUCACCGCUCA	hsa-miR-675-3p	MIMAT0006790	32.113	33.479	Not Detected	Not Detected	Not Detected	Not Detected	Not Detected	Not Detected	Not Detected	Not Detected
hsa-miR-138-1*	GCUACUUCACAACACCAGGGCC	hsa-miR-138-1-3p	MIMAT0004607	Not Detected	Not Detected	34.503	Not Detected	Not Detected	Not Detected	34.879	Not Detected	Not Detected	Not Detected
hsa-miR-144*	GGAUAUCAUCAUAUACUGUAAG	hsa-miR-144-5p	MIMAT0004600	Not Detected	34.842	Not Detected	Not Detected	Not Detected	Not Detected	Not Detected	32.343	Not Detected	Not Detected
hsa-miR-489	GUGACAUCACAUAUACGGCAGC	hsa-miR-489-3p	MIMAT0002805	34.211	34.898	Not Detected	Not Detected	Not Detected	Not Detected	Not Detected	Not Detected	Not Detected	Not Detected
hsa-miR-105	UCAAAUGCUCAGACUCCUGUGGU	hsa-miR-105-5p	MIMAT0000102	Not Detected	Not Detected	Not Detected	Not Detected	Not Detected	Not Detected	Not Detected	Not Detected	33.946	33.136
hsa-miR-662	UCCCACGUUGUGGCCCAGCAG	hsa-miR-662	MIMAT0003325	Not Detected	Not Detected	Not Detected	Not Detected	Not Detected	Not Detected	34.897	34.326	Not Detected	Not Detected
hsa-miR-671-3p	UCCGGUUCUCAGGGCUCCACC	hsa-miR-671-3p	MIMAT0004819	Not Detected	Not Detected	33.754	Not Detected	Not Detected	Not Detected	34.127	Not Detected	Not Detected	Not Detected
hsa-miR-1913	UCUGCCCCCUCCGCUGCUGCCA	hsa-miR-1913	MIMAT0007888	Not Detected	Not Detected	Not Detected	33.742	Not Detected	Not Detected	Not Detected	Not Detected	Not Detected	34.983
hsa-miR-24-1*	UGCCUACUGAGCUGAUAUCAGU	hsa-miR-24-1-5p	MIMAT0000079	Not Detected	34.849	34.167	Not Detected	Not Detected	Not Detected	Not Detected	Not Detected	Not Detected	Not Detected
hsa-miR-193a-5p	UGGGUCUUUGCGGGCGAGAUGA	hsa-miR-193a-5p	MIMAT0004614	34.797	Not Detected	Not Detected	Not Detected	34.36	Not Detected	Not Detected	Not Detected	Not Detected	Not Detected
hsa-miR-182*	UGGUUCUAGACUUGCCAACUA	hsa-miR-182-3p	MIMAT0000260	Not Detected	Not Detected	Not Detected	Not Detected	Not Detected	Not Detected	34.724	34.42	Not Detected	Not Detected
hsa-miR-346	UGUCUGCCCGCAUGCCUGCCUCU	hsa-miR-346	MIMAT0000773	Not Detected	Not Detected	Not Detected	Not Detected	Not Detected	Not Detected	33.708	33.872	Not Detected	Not Detected
hsa-miR-431	UGUCUUGCAGGCCGUCAUGCA	hsa-miR-431-5p	MIMAT0001625	Not Detected	Not Detected	34.393	33.599	Not Detected	Not Detected	Not Detected	Not Detected	Not Detected	Not Detected
hsa-miR-1296	UUAGGGCCCUGGCUCCAUCUCC	hsa-miR-1296-5p	MIMAT0005794	Not Detected	Not Detected	Not Detected	Not Detected	34.282	Not Detected	33.782	Not Detected	Not Detected	Not Detected
hsa-miR-758	UUUGUGACCUGGUCCACUAACC	hsa-miR-758-3p	MIMAT0003879	Not Detected	Not Detected	34.641	Not Detected	Not Detected	Not Detected	34.511	Not Detected	Not Detected	Not Detected
hsa-miRPlus-D1033				32.066	33.845	Not Detected	Not Detected	Not Detected	Not Detected	Not Detected	Not Detected	Not Detected	Not Detected
hsa-miR-520d-3p	AAAGUGCUUCUCUUUGGUGGGU	hsa-miR-520d-3p	MIMAT0002856	Not Detected	Not Detected	Not Detected	Not Detected	Not Detected	Not Detected	34.78	Not Detected	Not Detected	Not Detected
hsa-miR-499-3p	AACAUCACAGCAAGUCUGUGCU	hsa-miR-499a-3p	MIMAT0004772	Not Detected	Not Detected	Not Detected	Not Detected	Not Detected	Not Detected	Not Detected	33.647	Not Detected	Not Detected
hsa-miR-193a-3p	AACUGGCCUACAAAGUCCCAGU	hsa-miR-193a-3p	MIMAT0000459	Not Detected	Not Detected	Not Detected	34.328	Not Detected	Not Detected	Not Detected	Not Detected	Not Detected	Not Detected
hsa-miR-576-3p	AAGAUGUGGAAAAAUUGGAAUC	hsa-miR-576-3p	MIMAT0004796	Not Detected	Not Detected	Not Detected	Not Detected	33.805	Not Detected	Not Detected	Not Detected	Not Detected	Not Detected
hsa-miR-154*	AAUCAUACACGGUUGACCUAUU	hsa-miR-154-3p	MIMAT0000453	Not Detected	Not Detected	Not Detected	34.763	Not Detected	Not Detected	Not Detected	Not Detected	Not Detected	Not Detected
hsa-miR-362-5p	AAUCCUUGGAACCUAGGUGUGAGU	hsa-miR-362-5p	MIMAT0000705	Not Detected	Not Detected	Not Detected	Not Detected	Not Detected	Not Detected	Not Detected	34.515	Not Detected	Not Detected
hsa-miR-487b	AAUCGUACAGGGUCAUCCACUU	hsa-miR-487b-3p	MIMAT0003180	Not Detected	Not Detected	Not Detected	34.963	Not Detected	Not Detected	Not Detected	Not Detected	Not Detected	Not Detected
hsa-miR-412	ACUUCACCUGGUCCACUAGCCGU	hsa-miR-412-3p	MIMAT0002170	Not Detected	Not Detected	Not Detected	Not Detected	Not Detected	Not Detected	33.896	Not Detected	Not Detected	Not Detected
hsa-miR-885-3p	AGGCAGCGGGGUGUAGUGGAUA	hsa-miR-885-3p	MIMAT0004948	Not Detected	Not Detected	Not Detected	Not Detected	Not Detected	Not Detected	Not Detected	34.862	Not Detected	Not Detected
hsa-miR-604	AGGCUGCGGAAUUCAGGAC	hsa-miR-604	MIMAT0003272	Not Detected	Not Detected	Not Detected	Not Detected	Not Detected	Not Detected	Not Detected	34.51	Not Detected	Not Detected
hsa-miR-92b*	AGGGACGGGACGCGGUGCAGUG	hsa-miR-92b-5p	MIMAT0004792	Not Detected	Not Detected	Not Detected	Not Detected	Not Detected	Not Detected	34.012	Not Detected	Not Detected	Not Detected
hsa-miR-365*	AGGGACUUUCAGGGGCAGCUGU	hsa-miR-365b-5p	MIMAT0022833	Not Detected	Not Detected	34.593	Not Detected	Not Detected	Not Detected	Not Detected	Not Detected	Not Detected	Not Detected
hsa-miR-342-5p	AGGGGUGCUAUCUGUGAUUGA	hsa-miR-342-5p	MIMAT0004694	Not Detected	Not Detected	Not Detected	Not Detected	Not Detected	Not Detected	Not Detected	34.734	Not Detected	Not Detected
hsa-miR-409-5p	AGGUUACCCGAGCAACUUUGCAU	hsa-miR-409-5p	MIMAT0001638	Not Detected	Not Detected	Not Detected	Not Detected	Not Detected	Not Detected	Not Detected	34.699	Not Detected	Not Detected
hsa-miR-616	AGUCAUUGGAGGGUUUGAGCAG	hsa-miR-616-3p	MIMAT0004805	Not Detected	Not Detected	Not Detected	Not Detected	Not Detected	Not Detected	Not Detected	34.876	Not Detected	Not Detected
hsa-miR-550a	AGUGCCUGAGGGAGUAAGAGCCC	hsa-miR-550a-5p	MIMAT0004800	Not Detected	Not Detected	Not Detected	Not Detected	34.781	Not Detected	Not Detected	Not Detected	Not Detected	Not Detected
hsa-miR-377	AUCACACAAAGGCAACUUUUGU	hsa-miR-377-3p	MIMAT0000730	Not Detected	Not Detected	Not Detected	34.906	Not Detected	Not Detected	Not Detected	Not Detected	Not Detected	Not Detected
hsa-miR-34a*	CAAUCAGCAAGUAUACUGCCCU	hsa-miR-34a-3p	MIMAT0004557	Not Detected	Not Detected	Not Detected	Not Detected	Not Detected	Not Detected	Not Detected	32.543	Not Detected	Not Detected
hsa-miR-200a*	CAUCUUACCGGACAGUGCUGGA	hsa-miR-200a-5p	MIMAT0001620	Not Detected	Not Detected	Not Detected	Not Detected	Not Detected	Not Detected	Not Detected	33.946	Not Detected	Not Detected
hsa-miR-1909	CGCAGGGGCCGGGUGCUCACCG	hsa-miR-1909-3p	MIMAT0007883	34.183	Not Detected	Not Detected	Not Detected	Not Detected	Not Detected	Not Detected	Not Detected	Not Detected	Not Detected
hsa-miR-1908	CGGCGGGGACGGCGAUUGGUC	hsa-miR-1908-5p	MIMAT0007881	Not Detected	Not Detected	Not Detected	Not Detected	Not Detected	Not Detected	Not Detected	34.389	Not Detected	Not Detected
hsa-let-7a*	CUAUACAAUCUACUGUCUUUC	hsa-let-7a-3p	MIMAT0004481	Not Detected	Not Detected	Not Detected	Not Detected	Not Detected	Not Detected	Not Detected	33.546	Not Detected	Not Detected
hsa-miR-526b	CUCUUGAGGGAAGCACUUUCUGU	hsa-miR-526b-5p	MIMAT0002835	Not Detected	Not Detected	Not Detected	Not Detected	Not Detected	Not Detected	Not Detected	Not Detected	34.704	Not Detected
hsa-miR-192*	CUGCCAAUUCCAUAGGUCACAG	hsa-miR-192-3p	MIMAT0004543	Not Detected	Not Detected	Not Detected	Not Detected	Not Detected	Not Detected	Not Detected	34.712	Not Detected	Not Detected
hsa-let-7i*	CUGCGCAAGCUACUGCCUUGCU	hsa-let-7i-3p	MIMAT0004585	Not Detected	Not Detected	Not Detected	34.413	Not Detected	Not Detected	Not Detected	Not Detected	Not Detected	Not Detected
hsa-miR-30c-1*	CUGGGAGAGGGUUGUUUACUCC	hsa-miR-30c-1-3p	MIMAT0004674	Not Detected	Not Detected	Not Detected	Not Detected	Not Detected	Not Detected	34.921	Not Detected	Not Detected	Not Detected
hsa-miR-595	GAAGUGUGCCGUGGUGUGUCU	hsa-miR-595	MIMAT0003263	Not Detected	Not Detected	Not Detected	Not Detected	Not Detected	Not Detected	34.085	Not Detected	Not Detected	Not Detected
hsa-miR-1471	GCCCGCGUGUGGAGCCAGGUGU	hsa-miR-1471	MIMAT0007349	Not Detected	Not Detected	Not Detected	Not Detected	Not Detected	Not Detected	Not Detected	34.261	Not Detected	Not Detected
hsa-miR-621	GGCUAGCAACAGCGCUUACCU	hsa-miR-621	MIMAT0003290	Not Detected	Not Detected	34.862	Not Detected	Not Detected	Not Detected	Not Detected	Not Detected	Not Detected	Not Detected
hsa-miR-663b	GGUGGCCCGGCCGUGCCUGAGG	hsa-miR-663b	MIMAT0005867	Not Detected	Not Detected	Not Detected	Not Detected	Not Detected	Not Detected	34.674	Not Detected	Not Detected	Not Detected
hsa-miR-627	GUGAGUCUCUAAGAAAAGAGGA	hsa-miR-627-5p	MIMAT0003296	Not Detected	Not Detected	Not Detected	Not Detected	Not Detected	Not Detected	Not Detected	34.274	Not Detected	Not Detected
hsa-miR-33b	GUGCAUUGCUGUUGCAUUGC	hsa-miR-33b-5p	MIMAT0003301	Not Detected	Not Detected	Not Detected	34.917	Not Detected	Not Detected	Not Detected	Not Detected	Not Detected	Not Detected
hsa-miR-632	GUGUCUGCUUCCUGUGGGA	hsa-miR-632	MIMAT0003302	Not Detected	Not Detected	Not Detected	Not Detected	Not Detected	Not Detected	Not Detected	34.734	Not Detected	Not Detected
hsa-miR-629*	GUUCUCCCAACGUAAGCCCAGC	hsa-miR-629-3p	MIMAT0003298	Not Detected	Not Detected	Not Detected	Not Detected	34.392	Not Detected	Not Detected	Not Detected	Not Detected	Not Detected
hsa-miR-582-3p	UAACUGGUUGAACAACUGAACC	hsa-miR-582-3p	MIMAT0004797	Not Detected	Not Detected	Not Detected	Not Detected	34.839	Not Detected	Not Detected	Not Detected	Not Detected	Not Detected
hsa-let-7c*		Removed from miRBase		Not Detected	Not Detected	Not Detected	Not Detected	34.728	Not Detected	Not Detected	Not Detected	Not Detected	Not Detected
hsa-miR-624*	UAGUACCAGUACCUUGUGUUCA	hsa-miR-624-5p	MIMAT0003293	Not Detected	Not Detected	Not Detected	34.487	Not Detected	Not Detected	Not Detected	Not Detected	Not Detected	Not Detected
hsa-miR-654-3p	UAUGUCUGCUGACCAUCACCUU	hsa-miR-654-3p	MIMAT0004814	Not Detected	Not Detected	33.109	Not Detected	Not Detected	Not Detected	Not Detected	Not Detected	Not Detected	Not Detected
hsa-miR-483-3p	UCACUCCUCUCCUCCCGUCUU	hsa-miR-483-3p	MIMAT0002173	Not Detected	Not Detected	34.776	Not Detected	Not Detected	Not Detected	Not Detected	Not Detected	Not Detected	Not Detected
hsa-miR-338-3p	UCCAGCAUCAGUGAUUUUGUUG	hsa-miR-338-3p	MIMAT0000763	Not Detected	Not Detected	Not Detected	Not Detected	Not Detected	Not Detected	Not Detected	34.749	Not Detected	Not Detected
hsa-miR-340*	UCCGUCUCAGUUACUUUAUAGC	hsa-miR-340-3p	MIMAT0000750	Not Detected	Not Detected	Not Detected	Not Detected	Not Detected	Not Detected	Not Detected	33.847	Not Detected	Not Detected
hsa-miR-877*	UCCUCUUCUCCCUCCUCCCAG	hsa-miR-877-3p	MIMAT0004950	Not Detected	Not Detected	34.246	Not Detected	Not Detected	Not Detected	Not Detected	Not Detected	Not Detected	Not Detected
hsa-miR-196b*	UCGACAGCACGACACUGCCUUC	hsa-miR-196b-3p	MIMAT0009201	Not Detected	Not Detected	Not Detected	34.836	Not Detected	Not Detected	Not Detected	Not Detected	Not Detected	Not Detected
hsa-miR-432	UCUUGGAGUAGGUCAUUGGGUGG	hsa-miR-432-5p	MIMAT0002814	Not Detected	Not Detected	Not Detected	34.62	Not Detected	Not Detected	Not Detected	Not Detected	Not Detected	Not Detected
hsa-miR-493	UGAAGGUCUACUGUGUGCCAGG	hsa-miR-493-3p	MIMAT0003161	Not Detected	Not Detected	Not Detected	34.599	Not Detected	Not Detected	Not Detected	Not Detected	Not Detected	Not Detected
hsa-miR-29c*	UGACCGAUUUCUCCUGGUGUUC	hsa-miR-29c-5p	MIMAT0004673	Not Detected	Not Detected	Not Detected	Not Detected	Not Detected	Not Detected	Not Detected	34.719	Not Detected	Not Detected
hsa-miR-146b-5p	UGAGAACUGAAUUCCAUAGGCU	hsa-miR-146b-5p	MIMAT0002809	Not Detected	Not Detected	Not Detected	Not Detected	Not Detected	Not Detected	Not Detected	34.974	Not Detected	Not Detected
hsa-miR-496	UGAGUAUUACAUGGCCAAUCUC	hsa-miR-496	MIMAT0002818	Not Detected	Not Detected	Not Detected	Not Detected	Not Detected	Not Detected	Not Detected	34.826	Not Detected	Not Detected
hsa-miR-509-3p	UGAUUGGUACGUCUGUGGGUAG	hsa-miR-509-3p	MIMAT0002881	Not Detected	Not Detected	Not Detected	34.973	Not Detected	Not Detected	Not Detected	Not Detected	Not Detected	Not Detected
hsa-miR-767-5p	UGCACCAUGGUUGUCUGAGCAUG	hsa-miR-767-5p	MIMAT0003882	Not Detected	Not Detected	Not Detected	Not Detected	Not Detected	Not Detected	Not Detected	Not Detected	34.567	Not Detected
hsa-miR-1207-5p	UGGCAGGGAGGCUGGGAGGGG	hsa-miR-1207-5p	MIMAT0005871	Not Detected	Not Detected	Not Detected	Not Detected	Not Detected	Not Detected	Not Detected	34.626	Not Detected	Not Detected
hsa-miR-23b*	UGGGUUCCUGGCAUGCUGAUUU	hsa-miR-23b-5p	MIMAT0004587	Not Detected	Not Detected	34.773	Not Detected	Not Detected	Not Detected	Not Detected	Not Detected	Not Detected	Not Detected
hsa-miR-654-5p	UGGUGGGCCGCAGAACAUGUGC	hsa-miR-654-5p	MIMAT0003330	Not Detected	Not Detected	Not Detected	34.677	Not Detected	Not Detected	Not Detected	Not Detected	Not Detected	Not Detected
hsa-miR-137	UUAUUGCUUAAGAAUACGCGUAG	hsa-miR-137	MIMAT0000429	Not Detected	Not Detected	Not Detected	Not Detected	34.588	Not Detected	Not Detected	Not Detected	Not Detected	Not Detected
hsa-miR-95	UUCAACGGGUAUUUAUUGAGCA	hsa-miR-95-3p	MIMAT0000094	Not Detected	Not Detected	32.883	Not Detected	Not Detected	Not Detected	Not Detected	Not Detected	Not Detected	Not Detected
hsa-miR-204	UUCCCUUUGUCAUCCUAUGCCU	hsa-miR-204-5p	MIMAT0000265	Not Detected	Not Detected	Not Detected	Not Detected	Not Detected	Not Detected	Not Detected	33.867	Not Detected	Not Detected
hsa-miR-1537	AAAACCGUCUAGUUACAGUUGU	hsa-miR-1537-3p	MIMAT0007399	Not Detected	Not Detected	Not Detected	Not Detected	Not Detected	Not Detected	Not Detected	Not Detected	Not Detected	Not Detected
hsa-miR-553	AAAACGGUGAGAUUUUGUUUU	hsa-miR-553	MIMAT0003216	Not Detected	Not Detected	Not Detected	Not Detected	Not Detected	Not Detected	Not Detected	Not Detected	Not Detected	Not Detected
hsa-miR-548h	AAAAGUAAUCGCGGUUUUUGUC	hsa-miR-548h-5p	MIMAT0005928	Not Detected	Not Detected	Not Detected	Not Detected	Not Detected	Not Detected	Not Detected	Not Detected	Not Detected	Not Detected
hsa-miR-548a-5p	AAAAGUAAUUGCGAGUUUUACC	hsa-miR-548a-5p	MIMAT0004803	Not Detected	Not Detected	Not Detected	Not Detected	Not Detected	Not Detected	Not Detected	Not Detected	Not Detected	Not Detected
hsa-miR-548i	AAAAGUAAUUGCGGAUUUUGCC	hsa-miR-548i	MIMAT0005935	Not Detected	Not Detected	Not Detected	Not Detected	Not Detected	Not Detected	Not Detected	Not Detected	Not Detected	Not Detected
hsa-miR-548j	AAAAGUAAUUGCGGUCUUUGGU	hsa-miR-548j-5p	MIMAT0005875	Not Detected	Not Detected	Not Detected	Not Detected	Not Detected	Not Detected	Not Detected	Not Detected	Not Detected	Not Detected
hsa-miR-548d-5p	AAAAGUAAUUGUGGUUUUUGCC	hsa-miR-548d-5p	MIMAT0004812	Not Detected	Not Detected	Not Detected	Not Detected	Not Detected	Not Detected	Not Detected	Not Detected	Not Detected	Not Detected
hsa-miR-548k	AAAAGUACUUGCGGAUUUUGCU	hsa-miR-548k	MIMAT0005882	Not Detected	Not Detected	Not Detected	Not Detected	Not Detected	Not Detected	Not Detected	Not Detected	Not Detected	Not Detected
hsa-miR-548l	AAAAGUAUUUGCGGGUUUUGUC	hsa-miR-548l	MIMAT0005889	Not Detected	Not Detected	Not Detected	Not Detected	Not Detected	Not Detected	Not Detected	Not Detected	Not Detected	Not Detected
hsa-miR-522	AAAAUGGUUCCCUUUAGAGUGU	hsa-miR-522-3p	MIMAT0002868	Not Detected	Not Detected	Not Detected	Not Detected	Not Detected	Not Detected	Not Detected	Not Detected	Not Detected	Not Detected
hsa-miR-649	AAACCUGUGUUGUUCAAGAGUC	hsa-miR-649	MIMAT0003319	Not Detected	Not Detected	Not Detected	Not Detected	Not Detected	Not Detected	Not Detected	Not Detected	Not Detected	Not Detected
hsa-miR-641	AAAGACAUAGGAUAGAGUCACCUC	hsa-miR-641	MIMAT0003311	Not Detected	Not Detected	Not Detected	Not Detected	Not Detected	Not Detected	Not Detected	Not Detected	Not Detected	Not Detected
hsa-miR-518e	AAAGCGCUUCCCUUCAGAGUG	hsa-miR-518e-3p	MIMAT0002861	Not Detected	Not Detected	Not Detected	Not Detected	Not Detected	Not Detected	Not Detected	Not Detected	Not Detected	Not Detected
hsa-miR-541*	AAAGGAUUCUGCUGUCGGUCCCACU	hsa-miR-541-5p	MIMAT0004919	Not Detected	Not Detected	Not Detected	Not Detected	Not Detected	Not Detected	Not Detected	Not Detected	Not Detected	Not Detected
hsa-miR-519b-3p	AAAGUGCAUCCUUUUAGAGGUU	hsa-miR-519b-3p	MIMAT0002837	Not Detected	Not Detected	Not Detected	Not Detected	Not Detected	Not Detected	Not Detected	Not Detected	Not Detected	Not Detected
hsa-miR-519a	AAAGUGCAUCCUUUUAGAGUGU	hsa-miR-519a-3p	MIMAT0002869	Not Detected	Not Detected	Not Detected	Not Detected	Not Detected	Not Detected	Not Detected	Not Detected	Not Detected	Not Detected
hsa-miR-519c-3p	AAAGUGCAUCUUUUUAGAGGAU	hsa-miR-519c-3p	MIMAT0002832	Not Detected	Not Detected	Not Detected	Not Detected	Not Detected	Not Detected	Not Detected	Not Detected	Not Detected	Not Detected
hsa-miR-372	AAAGUGCUGCGACAUUUGAGCGU	hsa-miR-372-3p	MIMAT0000724	Not Detected	Not Detected	Not Detected	Not Detected	Not Detected	Not Detected	Not Detected	Not Detected	Not Detected	Not Detected
hsa-miR-520a-3p	AAAGUGCUUCCCUUUGGACUGU	hsa-miR-520a-3p	MIMAT0002834	Not Detected	Not Detected	Not Detected	Not Detected	Not Detected	Not Detected	Not Detected	Not Detected	Not Detected	Not Detected
hsa-miR-520b	AAAGUGCUUCCUUUUAGAGGG	hsa-miR-520b	MIMAT0002843	Not Detected	Not Detected	Not Detected	Not Detected	Not Detected	Not Detected	Not Detected	Not Detected	Not Detected	Not Detected
hsa-miR-520c-3p	AAAGUGCUUCCUUUUAGAGGGU	hsa-miR-520c-3p	MIMAT0002846	Not Detected	Not Detected	Not Detected	Not Detected	Not Detected	Not Detected	Not Detected	Not Detected	Not Detected	Not Detected
hsa-miR-520e	AAAGUGCUUCCUUUUUGAGGG	hsa-miR-520e	MIMAT0002825	Not Detected	Not Detected	Not Detected	Not Detected	Not Detected	Not Detected	Not Detected	Not Detected	Not Detected	Not Detected
hsa-miR-216b	AAAUCUCUGCAGGCAAAUGUGA	hsa-miR-216b-5p	MIMAT0004959	Not Detected	Not Detected	Not Detected	Not Detected	Not Detected	Not Detected	Not Detected	Not Detected	Not Detected	Not Detected
hsa-miR-338-5p	AACAAUAUCCUGGUGCUGAGUG	hsa-miR-338-5p	MIMAT0004701	Not Detected	Not Detected	Not Detected	Not Detected	Not Detected	Not Detected	Not Detected	Not Detected	Not Detected	Not Detected
hsa-miR-362-3p	AACACACCUAUUCAAGGAUUCA	hsa-miR-362-3p	MIMAT0004683	Not Detected	Not Detected	Not Detected	Not Detected	Not Detected	Not Detected	Not Detected	Not Detected	Not Detected	Not Detected
hsa-miR-329	AACACACCUGGUUAACCUCUUU	hsa-miR-329-3p	MIMAT0001629	Not Detected	Not Detected	Not Detected	Not Detected	Not Detected	Not Detected	Not Detected	Not Detected	Not Detected	Not Detected
hsa-miR-552	AACAGGUGACUGGUUAGACAA	hsa-miR-552-3p	MIMAT0003215	Not Detected	Not Detected	Not Detected	Not Detected	Not Detected	Not Detected	Not Detected	Not Detected	Not Detected	Not Detected
hsa-miR-634	AACCAGCACCCCAACUUUGGAC	hsa-miR-634	MIMAT0003304	Not Detected	Not Detected	Not Detected	Not Detected	Not Detected	Not Detected	Not Detected	Not Detected	Not Detected	Not Detected
hsa-miR-521	AACGCACUUCCCUUUAGAGUGU	hsa-miR-521	MIMAT0002854	Not Detected	Not Detected	Not Detected	Not Detected	Not Detected	Not Detected	Not Detected	Not Detected	Not Detected	Not Detected
hsa-miR-122*	AACGCCAUUAUCACACUAAAUA	hsa-miR-122-3p	MIMAT0004590	Not Detected	Not Detected	Not Detected	Not Detected	Not Detected	Not Detected	Not Detected	Not Detected	Not Detected	Not Detected
hsa-miR-1243	AACUGGAUCAAUUAUAGGAGUG	hsa-miR-1243	MIMAT0005894	Not Detected	Not Detected	Not Detected	Not Detected	Not Detected	Not Detected	Not Detected	Not Detected	Not Detected	Not Detected
hsa-miR-646	AAGCAGCUGCCUCUGAGGC	hsa-miR-646	MIMAT0003316	Not Detected	Not Detected	Not Detected	Not Detected	Not Detected	Not Detected	Not Detected	Not Detected	Not Detected	Not Detected
hsa-miR-1179	AAGCAUUCUUUCAUUGGUUGG	hsa-miR-1179	MIMAT0005824	Not Detected	Not Detected	Not Detected	Not Detected	Not Detected	Not Detected	Not Detected	Not Detected	Not Detected	Not Detected
hsa-miR-129-3p	AAGCCCUUACCCCAAAAAGCAU	hsa-miR-129-2-3p	MIMAT0004605	Not Detected	Not Detected	Not Detected	Not Detected	Not Detected	Not Detected	Not Detected	Not Detected	Not Detected	Not Detected
hsa-miR-129*	AAGCCCUUACCCCAAAAAGUAU	hsa-miR-129-1-3p	MIMAT0004548	Not Detected	Not Detected	Not Detected	Not Detected	Not Detected	Not Detected	Not Detected	Not Detected	Not Detected	Not Detected
hsa-miR-596	AAGCCUGCCCGGCUCCUCGGG	hsa-miR-596	MIMAT0003264	Not Detected	Not Detected	Not Detected	Not Detected	Not Detected	Not Detected	Not Detected	Not Detected	Not Detected	Not Detected
hsa-miR-1244	AAGUAGUUGGUUUGUAUGAGAUGGUU	hsa-miR-1244	MIMAT0005896	Not Detected	Not Detected	Not Detected	Not Detected	Not Detected	Not Detected	Not Detected	Not Detected	Not Detected	Not Detected
hsa-miR-1245	AAGUGAUCUAAAGGCCUACAU	hsa-miR-1245a	MIMAT0005897	Not Detected	Not Detected	Not Detected	Not Detected	Not Detected	Not Detected	Not Detected	Not Detected	Not Detected	Not Detected
hsa-miR-371-3p	AAGUGCCGCCAUCUUUUGAGUGU	hsa-miR-371a-3p	MIMAT0000723	Not Detected	Not Detected	Not Detected	Not Detected	Not Detected	Not Detected	Not Detected	Not Detected	Not Detected	Not Detected
hsa-miR-519e	AAGUGCCUCCUUUUAGAGUGUU	hsa-miR-519e-3p	MIMAT0002829	Not Detected	Not Detected	Not Detected	Not Detected	Not Detected	Not Detected	Not Detected	Not Detected	Not Detected	Not Detected
hsa-miR-512-3p	AAGUGCUGUCAUAGCUGAGGUC	hsa-miR-512-3p	MIMAT0002823	Not Detected	Not Detected	Not Detected	Not Detected	Not Detected	Not Detected	Not Detected	Not Detected	Not Detected	Not Detected
hsa-miR-520f	AAGUGCUUCCUUUUAGAGGGUU	hsa-miR-520f-3p	MIMAT0002830	Not Detected	Not Detected	Not Detected	Not Detected	Not Detected	Not Detected	Not Detected	Not Detected	Not Detected	Not Detected
hsa-miR-148b*	AAGUUCUGUUAUACACUCAGGC	hsa-miR-148b-5p	MIMAT0004699	Not Detected	Not Detected	Not Detected	Not Detected	Not Detected	Not Detected	Not Detected	Not Detected	Not Detected	Not Detected
hsa-miR-487a	AAUCAUACAGGGACAUCCAGUU	hsa-miR-487a-3p	MIMAT0002178	Not Detected	Not Detected	Not Detected	Not Detected	Not Detected	Not Detected	Not Detected	Not Detected	Not Detected	Not Detected
hsa-miR-96*	AAUCAUGUGCAGUGCCAAUAUG	hsa-miR-96-3p	MIMAT0004510	Not Detected	Not Detected	Not Detected	Not Detected	Not Detected	Not Detected	Not Detected	Not Detected	Not Detected	Not Detected
hsa-miR-363	AAUUGCACGGUAUCCAUCUGUA	hsa-miR-363-3p	MIMAT0000707	Not Detected	Not Detected	Not Detected	Not Detected	Not Detected	Not Detected	Not Detected	Not Detected	Not Detected	Not Detected
hsa-miR-367	AAUUGCACUUUAGCAAUGGUGA	hsa-miR-367-3p	MIMAT0000719	Not Detected	Not Detected	Not Detected	Not Detected	Not Detected	Not Detected	Not Detected	Not Detected	Not Detected	Not Detected
hsa-miR-520g	ACAAAGUGCUUCCCUUUAGAGUGU	hsa-miR-520g-3p	MIMAT0002858	Not Detected	Not Detected	Not Detected	Not Detected	Not Detected	Not Detected	Not Detected	Not Detected	Not Detected	Not Detected
hsa-miR-220c		Removed from miRBase		Not Detected	Not Detected	Not Detected	Not Detected	Not Detected	Not Detected	Not Detected	Not Detected	Not Detected	Not Detected
hsa-miR-10b*	ACAGAUUCGAUUCUAGGGGAAU	hsa-miR-10b-3p	MIMAT0004556	Not Detected	Not Detected	Not Detected	Not Detected	Not Detected	Not Detected	Not Detected	Not Detected	Not Detected	Not Detected
hsa-miR-214	ACAGCAGGCACAGACAGGCAGU	hsa-miR-214-3p	MIMAT0000271	Not Detected	Not Detected	Not Detected	Not Detected	Not Detected	Not Detected	Not Detected	Not Detected	Not Detected	Not Detected
hsa-miR-936	ACAGUAGAGGGAGGAAUCGCAG	hsa-miR-936	MIMAT0004979	Not Detected	Not Detected	Not Detected	Not Detected	Not Detected	Not Detected	Not Detected	Not Detected	Not Detected	Not Detected
hsa-miR-622	ACAGUCUGCUGAGGUUGGAGC	hsa-miR-622	MIMAT0003291	Not Detected	Not Detected	Not Detected	Not Detected	Not Detected	Not Detected	Not Detected	Not Detected	Not Detected	Not Detected
hsa-miR-454*	ACCCUAUCAAUAUUGUCUCUGC	hsa-miR-454-5p	MIMAT0003884	Not Detected	Not Detected	Not Detected	Not Detected	Not Detected	Not Detected	Not Detected	Not Detected	Not Detected	Not Detected
hsa-miR-1248	ACCUUCUUGUAUAAGCACUGUGCUAAA	hsa-miR-1248	MIMAT0005900	Not Detected	Not Detected	Not Detected	Not Detected	Not Detected	Not Detected	Not Detected	Not Detected	Not Detected	Not Detected
hsa-miR-105*	ACGGAUGUUUGAGCAUGUGCUA	hsa-miR-105-3p	MIMAT0004516	Not Detected	Not Detected	Not Detected	Not Detected	Not Detected	Not Detected	Not Detected	Not Detected	Not Detected	Not Detected
hsa-miR-616*	ACUCAAAACCCUUCAGUGACUU	hsa-miR-616-5p	MIMAT0003284	Not Detected	Not Detected	Not Detected	Not Detected	Not Detected	Not Detected	Not Detected	Not Detected	Not Detected	Not Detected
hsa-miR-373*	ACUCAAAAUGGGGGCGCUUUCC	hsa-miR-373-5p	MIMAT0000725	Not Detected	Not Detected	Not Detected	Not Detected	Not Detected	Not Detected	Not Detected	Not Detected	Not Detected	Not Detected
hsa-miR-371-5p	ACUCAAACUGUGGGGGCACU	hsa-miR-371a-5p	MIMAT0004687	Not Detected	Not Detected	Not Detected	Not Detected	Not Detected	Not Detected	Not Detected	Not Detected	Not Detected	Not Detected
hsa-miR-422a	ACUGGACUUAGGGUCAGAAGGC	hsa-miR-422a	MIMAT0001339	Not Detected	Not Detected	Not Detected	Not Detected	Not Detected	Not Detected	Not Detected	Not Detected	Not Detected	Not Detected
hsa-miR-637	ACUGGGGGCUUUCGGGCUCUGCGU	hsa-miR-637	MIMAT0003307	Not Detected	Not Detected	Not Detected	Not Detected	Not Detected	Not Detected	Not Detected	Not Detected	Not Detected	Not Detected
hsa-miR-20b*	ACUGUAGUAUGGGCACUUCCAG	hsa-miR-20b-3p	MIMAT0004752	Not Detected	Not Detected	Not Detected	Not Detected	Not Detected	Not Detected	Not Detected	Not Detected	Not Detected	Not Detected
hsa-miR-302a*	ACUUAAACGUGGAUGUACUUGCU	hsa-miR-302a-5p	MIMAT0000683	Not Detected	Not Detected	Not Detected	Not Detected	Not Detected	Not Detected	Not Detected	Not Detected	Not Detected	Not Detected
hsa-miR-600	ACUUACAGACAAGAGCCUUGCUC	hsa-miR-600	MIMAT0003268	Not Detected	Not Detected	Not Detected	Not Detected	Not Detected	Not Detected	Not Detected	Not Detected	Not Detected	Not Detected
hsa-miR-643	ACUUGUAUGCUAGCUCAGGUAG	hsa-miR-643	MIMAT0003313	Not Detected	Not Detected	Not Detected	Not Detected	Not Detected	Not Detected	Not Detected	Not Detected	Not Detected	Not Detected
hsa-miR-302d*	ACUUUAACAUGGAGGCACUUGC	hsa-miR-302d-5p	MIMAT0004685	Not Detected	Not Detected	Not Detected	Not Detected	Not Detected	Not Detected	Not Detected	Not Detected	Not Detected	Not Detected
hsa-miR-1252	AGAAGGAAAUUGAAUUCAUUUA	hsa-miR-1252-5p	MIMAT0005944	Not Detected	Not Detected	Not Detected	Not Detected	Not Detected	Not Detected	Not Detected	Not Detected	Not Detected	Not Detected
hsa-miR-219-2-3p	AGAAUUGUGGCUGGACAUCUGU	hsa-miR-219a-2-3p	MIMAT0004675	Not Detected	Not Detected	Not Detected	Not Detected	Not Detected	Not Detected	Not Detected	Not Detected	Not Detected	Not Detected
hsa-miR-591	AGACCAUGGGUUCUCAUUGU	hsa-miR-591	MIMAT0003259	Not Detected	Not Detected	Not Detected	Not Detected	Not Detected	Not Detected	Not Detected	Not Detected	Not Detected	Not Detected
hsa-miR-504	AGACCCUGGUCUGCACUCUAUC	hsa-miR-504-5p	MIMAT0002875	Not Detected	Not Detected	Not Detected	Not Detected	Not Detected	Not Detected	Not Detected	Not Detected	Not Detected	Not Detected
hsa-miR-631	AGACCUGGCCCAGACCUCAGC	hsa-miR-631	MIMAT0003300	Not Detected	Not Detected	Not Detected	Not Detected	Not Detected	Not Detected	Not Detected	Not Detected	Not Detected	Not Detected
hsa-miR-617	AGACUUCCCAUUUGAAGGUGGC	hsa-miR-617	MIMAT0003286	Not Detected	Not Detected	Not Detected	Not Detected	Not Detected	Not Detected	Not Detected	Not Detected	Not Detected	Not Detected
hsa-miR-1253	AGAGAAGAAGAUCAGCCUGCA	hsa-miR-1253	MIMAT0005904	Not Detected	Not Detected	Not Detected	Not Detected	Not Detected	Not Detected	Not Detected	Not Detected	Not Detected	Not Detected
hsa-miR-1185	AGAGGAUACCCUUUGUAUGUU	hsa-miR-1185-5p	MIMAT0005798	Not Detected	Not Detected	Not Detected	Not Detected	Not Detected	Not Detected	Not Detected	Not Detected	Not Detected	Not Detected
hsa-miR-202	AGAGGUAUAGGGCAUGGGAA	hsa-miR-202-3p	MIMAT0002811	Not Detected	Not Detected	Not Detected	Not Detected	Not Detected	Not Detected	Not Detected	Not Detected	Not Detected	Not Detected
hsa-miR-924	AGAGUCUUGUGAUGUCUUGC	hsa-miR-924	MIMAT0004974	Not Detected	Not Detected	Not Detected	Not Detected	Not Detected	Not Detected	Not Detected	Not Detected	Not Detected	Not Detected
hsa-miR-219-1-3p	AGAGUUGAGUCUGGACGUCCCG	hsa-miR-219a-1-3p	MIMAT0004567	Not Detected	Not Detected	Not Detected	Not Detected	Not Detected	Not Detected	Not Detected	Not Detected	Not Detected	Not Detected
hsa-miR-383	AGAUCAGAAGGUGAUUGUGGCU	hsa-miR-383-5p	MIMAT0000738	Not Detected	Not Detected	Not Detected	Not Detected	Not Detected	Not Detected	Not Detected	Not Detected	Not Detected	Not Detected
hsa-miR-369-5p	AGAUCGACCGUGUUAUAUUCGC	hsa-miR-369-5p	MIMAT0001621	Not Detected	Not Detected	Not Detected	Not Detected	Not Detected	Not Detected	Not Detected	Not Detected	Not Detected	Not Detected
hsa-miR-298	AGCAGAAGCAGGGAGGUUCUCCCA	hsa-miR-298	MIMAT0004901	Not Detected	Not Detected	Not Detected	Not Detected	Not Detected	Not Detected	Not Detected	Not Detected	Not Detected	Not Detected
hsa-miR-1254	AGCCUGGAAGCUGGAGCCUGCAGU	hsa-miR-1254	MIMAT0005905	Not Detected	Not Detected	Not Detected	Not Detected	Not Detected	Not Detected	Not Detected	Not Detected	Not Detected	Not Detected
hsa-miR-626	AGCUGUCUGAAAAUGUCUU	hsa-miR-626	MIMAT0003295	Not Detected	Not Detected	Not Detected	Not Detected	Not Detected	Not Detected	Not Detected	Not Detected	Not Detected	Not Detected
hsa-miR-492	AGGACCUGCGGGACAAGAUUCUU	hsa-miR-492	MIMAT0002812	Not Detected	Not Detected	Not Detected	Not Detected	Not Detected	Not Detected	Not Detected	Not Detected	Not Detected	Not Detected
hsa-miR-650	AGGAGGCAGCGCUCUCAGGAC	hsa-miR-650	MIMAT0003320	Not Detected	Not Detected	Not Detected	Not Detected	Not Detected	Not Detected	Not Detected	Not Detected	Not Detected	Not Detected
hsa-miR-593*	AGGCACCAGCCAGGCAUUGCUCAGC	hsa-miR-593-5p	MIMAT0003261	Not Detected	Not Detected	Not Detected	Not Detected	Not Detected	Not Detected	Not Detected	Not Detected	Not Detected	Not Detected
hsa-miR-564	AGGCACGGUGUCAGCAGGC	hsa-miR-564	MIMAT0003228	Not Detected	Not Detected	Not Detected	Not Detected	Not Detected	Not Detected	Not Detected	Not Detected	Not Detected	Not Detected
hsa-miR-449b	AGGCAGUGUAUUGUUAGCUGGC	hsa-miR-449b-5p	MIMAT0003327	Not Detected	Not Detected	Not Detected	Not Detected	Not Detected	Not Detected	Not Detected	Not Detected	Not Detected	Not Detected
hsa-miR-1256	AGGCAUUGACUUCUCACUAGCU	hsa-miR-1256	MIMAT0005907	Not Detected	Not Detected	Not Detected	Not Detected	Not Detected	Not Detected	Not Detected	Not Detected	Not Detected	Not Detected
hsa-miR-149*	AGGGAGGGACGGGGGCUGUGC	hsa-miR-149-3p	MIMAT0004609	Not Detected	Not Detected	Not Detected	Not Detected	Not Detected	Not Detected	Not Detected	Not Detected	Not Detected	Not Detected
hsa-miR-185*	AGGGGCUGGCUUUCCUCUGGUC	hsa-miR-185-3p	MIMAT0004611	Not Detected	Not Detected	Not Detected	Not Detected	Not Detected	Not Detected	Not Detected	Not Detected	Not Detected	Not Detected
hsa-miR-608	AGGGGUGGUGUUGGGACAGCUCCGU	hsa-miR-608	MIMAT0003276	Not Detected	Not Detected	Not Detected	Not Detected	Not Detected	Not Detected	Not Detected	Not Detected	Not Detected	Not Detected
hsa-miR-555	AGGGUAAGCUGAACCUCUGAU	hsa-miR-555	MIMAT0003219	Not Detected	Not Detected	Not Detected	Not Detected	Not Detected	Not Detected	Not Detected	Not Detected	Not Detected	Not Detected
hsa-miR-609	AGGGUGUUUCUCUCAUCUCU	hsa-miR-609	MIMAT0003277	Not Detected	Not Detected	Not Detected	Not Detected	Not Detected	Not Detected	Not Detected	Not Detected	Not Detected	Not Detected
hsa-miR-323-5p	AGGUGGUCCGUGGCGCGUUCGC	hsa-miR-323a-5p	MIMAT0004696	Not Detected	Not Detected	Not Detected	Not Detected	Not Detected	Not Detected	Not Detected	Not Detected	Not Detected	Not Detected
hsa-miR-323b-5p	AGGUUGUCCGUGGUGAGUUCGCA	hsa-miR-323b-5p	MIMAT0001630	Not Detected	Not Detected	Not Detected	Not Detected	Not Detected	Not Detected	Not Detected	Not Detected	Not Detected	Not Detected
hsa-miR-567	AGUAUGUUCUUCCAGGACAGAAC	hsa-miR-567	MIMAT0003231	Not Detected	Not Detected	Not Detected	Not Detected	Not Detected	Not Detected	Not Detected	Not Detected	Not Detected	Not Detected
hsa-miR-630	AGUAUUCUGUACCAGGGAAGGU	hsa-miR-630	MIMAT0003299	Not Detected	Not Detected	Not Detected	Not Detected	Not Detected	Not Detected	Not Detected	Not Detected	Not Detected	Not Detected
hsa-miR-1258	AGUUAGGAUUAGGUCGUGGAA	hsa-miR-1258	MIMAT0005909	Not Detected	Not Detected	Not Detected	Not Detected	Not Detected	Not Detected	Not Detected	Not Detected	Not Detected	Not Detected
hsa-miR-19b-2*	AGUUUUGCAGGUUUGCAUUUCA	hsa-miR-19b-2-5p	MIMAT0004492	Not Detected	Not Detected	Not Detected	Not Detected	Not Detected	Not Detected	Not Detected	Not Detected	Not Detected	Not Detected
hsa-miR-9*	AUAAAGCUAGAUAACCGAAAGU	hsa-miR-9-3p	MIMAT0000442	Not Detected	Not Detected	Not Detected	Not Detected	Not Detected	Not Detected	Not Detected	Not Detected	Not Detected	Not Detected
hsa-miR-208b	AUAAGACGAACAAAAGGUUUGU	hsa-miR-208b-3p	MIMAT0004960	Not Detected	Not Detected	Not Detected	Not Detected	Not Detected	Not Detected	Not Detected	Not Detected	Not Detected	Not Detected
hsa-miR-208a	AUAAGACGAGCAAAAAGCUUGU	hsa-miR-208a-3p	MIMAT0000241	Not Detected	Not Detected	Not Detected	Not Detected	Not Detected	Not Detected	Not Detected	Not Detected	Not Detected	Not Detected
hsa-miR-556-3p	AUAUUACCAUUAGCUCAUCUUU	hsa-miR-556-3p	MIMAT0004793	Not Detected	Not Detected	Not Detected	Not Detected	Not Detected	Not Detected	Not Detected	Not Detected	Not Detected	Not Detected
hsa-miR-433	AUCAUGAUGGGCUCCUCGGUGU	hsa-miR-433-3p	MIMAT0001627	Not Detected	Not Detected	Not Detected	Not Detected	Not Detected	Not Detected	Not Detected	Not Detected	Not Detected	Not Detected
hsa-miR-623	AUCCCUUGCAGGGGCUGUUGGGU	hsa-miR-623	MIMAT0003292	Not Detected	Not Detected	Not Detected	Not Detected	Not Detected	Not Detected	Not Detected	Not Detected	Not Detected	Not Detected
hsa-miR-639	AUCGCUGCGGUUGCGAGCGCUGU	hsa-miR-639	MIMAT0003309	Not Detected	Not Detected	Not Detected	Not Detected	Not Detected	Not Detected	Not Detected	Not Detected	Not Detected	Not Detected
hsa-miR-517a	AUCGUGCAUCCCUUUAGAGUGU	hsa-miR-517a-3p	MIMAT0002852	Not Detected	Not Detected	Not Detected	Not Detected	Not Detected	Not Detected	Not Detected	Not Detected	Not Detected	Not Detected
hsa-miR-517c	AUCGUGCAUCCUUUUAGAGUGU	hsa-miR-517c-3p	MIMAT0002866	Not Detected	Not Detected	Not Detected	Not Detected	Not Detected	Not Detected	Not Detected	Not Detected	Not Detected	Not Detected
hsa-miR-516b	AUCUGGAGGUAAGAAGCACUUU	hsa-miR-516b-5p	MIMAT0002859	Not Detected	Not Detected	Not Detected	Not Detected	Not Detected	Not Detected	Not Detected	Not Detected	Not Detected	Not Detected
hsa-miR-640	AUGAUCCAGGAACCUGCCUCU	hsa-miR-640	MIMAT0003310	Not Detected	Not Detected	Not Detected	Not Detected	Not Detected	Not Detected	Not Detected	Not Detected	Not Detected	Not Detected
hsa-miR-628-5p	AUGCUGACAUAUUUACUAGAGG	hsa-miR-628-5p	MIMAT0004809	Not Detected	Not Detected	Not Detected	Not Detected	Not Detected	Not Detected	Not Detected	Not Detected	Not Detected	Not Detected
hsa-miR-620	AUGGAGAUAGAUAUAGAAAU	hsa-miR-620	MIMAT0003289	Not Detected	Not Detected	Not Detected	Not Detected	Not Detected	Not Detected	Not Detected	Not Detected	Not Detected	Not Detected
hsa-miR-1263	AUGGUACCCUGGCAUACUGAGU	hsa-miR-1263	MIMAT0005915	Not Detected	Not Detected	Not Detected	Not Detected	Not Detected	Not Detected	Not Detected	Not Detected	Not Detected	Not Detected
hsa-miR-218-1*	AUGGUUCCGUCAAGCACCAUGG	hsa-miR-218-1-3p	MIMAT0004565	Not Detected	Not Detected	Not Detected	Not Detected	Not Detected	Not Detected	Not Detected	Not Detected	Not Detected	Not Detected
hsa-miR-297	AUGUAUGUGUGCAUGUGCAUG	hsa-miR-297	MIMAT0004450	Not Detected	Not Detected	Not Detected	Not Detected	Not Detected	Not Detected	Not Detected	Not Detected	Not Detected	Not Detected
hsa-miR-384	AUUCCUAGAAAUUGUUCAUA	hsa-miR-384	MIMAT0001075	Not Detected	Not Detected	Not Detected	Not Detected	Not Detected	Not Detected	Not Detected	Not Detected	Not Detected	Not Detected
hsa-miR-576-5p	AUUCUAAUUUCUCCACGUCUUU	hsa-miR-576-5p	MIMAT0003241	Not Detected	Not Detected	Not Detected	Not Detected	Not Detected	Not Detected	Not Detected	Not Detected	Not Detected	Not Detected
hsa-miR-544	AUUCUGCAUUUUUAGCAAGUUC	hsa-miR-544a	MIMAT0003164	Not Detected	Not Detected	Not Detected	Not Detected	Not Detected	Not Detected	Not Detected	Not Detected	Not Detected	Not Detected
hsa-miR-514	AUUGACACUUCUGUGAGUAGA	hsa-miR-514a-3p	MIMAT0002883	Not Detected	Not Detected	Not Detected	Not Detected	Not Detected	Not Detected	Not Detected	Not Detected	Not Detected	Not Detected
hsa-miR-2113	AUUUGUGCUUGGCUCUGUCAC	hsa-miR-2113	MIMAT0009206	Not Detected	Not Detected	Not Detected	Not Detected	Not Detected	Not Detected	Not Detected	Not Detected	Not Detected	Not Detected
hsa-miR-548c-3p	CAAAAAUCUCAAUUACUUUUGC	hsa-miR-548c-3p	MIMAT0003285	Not Detected	Not Detected	Not Detected	Not Detected	Not Detected	Not Detected	Not Detected	Not Detected	Not Detected	Not Detected
hsa-miR-424*	CAAAACGUGAGGCGCUGCUAU	hsa-miR-424-3p	MIMAT0004749	Not Detected	Not Detected	Not Detected	Not Detected	Not Detected	Not Detected	Not Detected	Not Detected	Not Detected	Not Detected
hsa-miR-583	CAAAGAGGAAGGUCCCAUUAC	hsa-miR-583	MIMAT0003248	Not Detected	Not Detected	Not Detected	Not Detected	Not Detected	Not Detected	Not Detected	Not Detected	Not Detected	Not Detected
hsa-miR-518b	CAAAGCGCUCCCCUUUAGAGGU	hsa-miR-518b	MIMAT0002844	Not Detected	Not Detected	Not Detected	Not Detected	Not Detected	Not Detected	Not Detected	Not Detected	Not Detected	Not Detected
hsa-miR-518d-3p	CAAAGCGCUUCCCUUUGGAGC	hsa-miR-518d-3p	MIMAT0002864	Not Detected	Not Detected	Not Detected	Not Detected	Not Detected	Not Detected	Not Detected	Not Detected	Not Detected	Not Detected
hsa-miR-518c	CAAAGCGCUUCUCUUUAGAGUGU	hsa-miR-518c-3p	MIMAT0002848	Not Detected	Not Detected	Not Detected	Not Detected	Not Detected	Not Detected	Not Detected	Not Detected	Not Detected	Not Detected
hsa-miR-548m	CAAAGGUAUUUGUGGUUUUUG	hsa-miR-548m	MIMAT0005917	Not Detected	Not Detected	Not Detected	Not Detected	Not Detected	Not Detected	Not Detected	Not Detected	Not Detected	Not Detected
hsa-miR-519d	CAAAGUGCCUCCCUUUAGAGUG	hsa-miR-519d-3p	MIMAT0002853	Not Detected	Not Detected	Not Detected	Not Detected	Not Detected	Not Detected	Not Detected	Not Detected	Not Detected	Not Detected
hsa-miR-20b	CAAAGUGCUCAUAGUGCAGGUAG	hsa-miR-20b-5p	MIMAT0001413	Not Detected	Not Detected	Not Detected	Not Detected	Not Detected	Not Detected	Not Detected	Not Detected	Not Detected	Not Detected
hsa-miR-561	CAAAGUUUAAGAUCCUUGAAGU	hsa-miR-561-3p	MIMAT0003225	Not Detected	Not Detected	Not Detected	Not Detected	Not Detected	Not Detected	Not Detected	Not Detected	Not Detected	Not Detected
hsa-miR-10a*	CAAAUUCGUAUCUAGGGGAAUA	hsa-miR-10a-3p	MIMAT0004555	Not Detected	Not Detected	Not Detected	Not Detected	Not Detected	Not Detected	Not Detected	Not Detected	Not Detected	Not Detected
hsa-miR-7-1*	CAACAAAUCACAGUCUGCCAUA	hsa-miR-7-1-3p	MIMAT0004553	Not Detected	Not Detected	Not Detected	Not Detected	Not Detected	Not Detected	Not Detected	Not Detected	Not Detected	Not Detected
hsa-miR-7-2*	CAACAAAUCCCAGUCUACCUAA	hsa-miR-7-2-3p	MIMAT0004554	Not Detected	Not Detected	Not Detected	Not Detected	Not Detected	Not Detected	Not Detected	Not Detected	Not Detected	Not Detected
hsa-miR-708*	CAACUAGACUGUGAGCUUCUAG	hsa-miR-708-3p	MIMAT0004927	Not Detected	Not Detected	Not Detected	Not Detected	Not Detected	Not Detected	Not Detected	Not Detected	Not Detected	Not Detected
hsa-miR-548b-3p	CAAGAACCUCAGUUGCUUUUGU	hsa-miR-548b-3p	MIMAT0003254	Not Detected	Not Detected	Not Detected	Not Detected	Not Detected	Not Detected	Not Detected	Not Detected	Not Detected	Not Detected
hsa-miR-99a*	CAAGCUCGCUUCUAUGGGUCUG	hsa-miR-99a-3p	MIMAT0004511	Not Detected	Not Detected	Not Detected	Not Detected	Not Detected	Not Detected	Not Detected	Not Detected	Not Detected	Not Detected
hsa-miR-100*	CAAGCUUGUAUCUAUAGGUAUG	hsa-miR-100-3p	MIMAT0004512	Not Detected	Not Detected	Not Detected	Not Detected	Not Detected	Not Detected	Not Detected	Not Detected	Not Detected	Not Detected
hsa-miR-1264	CAAGUCUUAUUUGAGCACCUGUU	hsa-miR-1264	MIMAT0005791	Not Detected	Not Detected	Not Detected	Not Detected	Not Detected	Not Detected	Not Detected	Not Detected	Not Detected	Not Detected
hsa-miR-33a*	CAAUGUUUCCACAGUGCAUCAC	hsa-miR-33a-3p	MIMAT0004506	Not Detected	Not Detected	Not Detected	Not Detected	Not Detected	Not Detected	Not Detected	Not Detected	Not Detected	Not Detected
hsa-miR-603	CACACACUGCAAUUACUUUUGC	hsa-miR-603	MIMAT0003271	Not Detected	Not Detected	Not Detected	Not Detected	Not Detected	Not Detected	Not Detected	Not Detected	Not Detected	Not Detected
hsa-miR-1911*	CACCAGGCAUUGUGGUCUCC	hsa-miR-1911-3p	MIMAT0007886	Not Detected	Not Detected	Not Detected	Not Detected	Not Detected	Not Detected	Not Detected	Not Detected	Not Detected	Not Detected
hsa-miR-512-5p	CACUCAGCCUUGAGGGCACUUUC	hsa-miR-512-5p	MIMAT0002822	Not Detected	Not Detected	Not Detected	Not Detected	Not Detected	Not Detected	Not Detected	Not Detected	Not Detected	Not Detected
hsa-miR-1183	CACUGUAGGUGAUGGUGAGAGUGGGCA	hsa-miR-1183	MIMAT0005828	Not Detected	Not Detected	Not Detected	Not Detected	Not Detected	Not Detected	Not Detected	Not Detected	Not Detected	Not Detected
hsa-miR-892a	CACUGUGUCCUUUCUGCGUAG	hsa-miR-892a	MIMAT0004907	Not Detected	Not Detected	Not Detected	Not Detected	Not Detected	Not Detected	Not Detected	Not Detected	Not Detected	Not Detected
hsa-miR-497	CAGCAGCACACUGUGGUUUGU	hsa-miR-497-5p	MIMAT0002820	Not Detected	Not Detected	Not Detected	Not Detected	Not Detected	Not Detected	Not Detected	Not Detected	Not Detected	Not Detected
hsa-miR-449b*	CAGCCACAACUACCCUGCCACU	hsa-miR-449b-3p	MIMAT0009203	Not Detected	Not Detected	Not Detected	Not Detected	Not Detected	Not Detected	Not Detected	Not Detected	Not Detected	Not Detected
hsa-miR-1265	CAGGAUGUGGUCAAGUGUUGUU	hsa-miR-1265	MIMAT0005918	Not Detected	Not Detected	Not Detected	Not Detected	Not Detected	Not Detected	Not Detected	Not Detected	Not Detected	Not Detected
hsa-miR-15a*	CAGGCCAUAUUGUGCUGCCUCA	hsa-miR-15a-3p	MIMAT0004488	Not Detected	Not Detected	Not Detected	Not Detected	Not Detected	Not Detected	Not Detected	Not Detected	Not Detected	Not Detected
hsa-miR-431*	CAGGUCGUCUUGCAGGGCUUCU	hsa-miR-431-3p	MIMAT0004757	Not Detected	Not Detected	Not Detected	Not Detected	Not Detected	Not Detected	Not Detected	Not Detected	Not Detected	Not Detected
hsa-miR-802	CAGUAACAAAGAUUCAUCCUUGU	hsa-miR-802	MIMAT0004185	Not Detected	Not Detected	Not Detected	Not Detected	Not Detected	Not Detected	Not Detected	Not Detected	Not Detected	Not Detected
hsa-miR-101*	CAGUUAUCACAGUGCUGAUGCU	hsa-miR-101-5p	MIMAT0004513	Not Detected	Not Detected	Not Detected	Not Detected	Not Detected	Not Detected	Not Detected	Not Detected	Not Detected	Not Detected
hsa-miR-188-5p	CAUCCCUUGCAUGGUGGAGGG	hsa-miR-188-5p	MIMAT0000457	Not Detected	Not Detected	Not Detected	Not Detected	Not Detected	Not Detected	Not Detected	Not Detected	Not Detected	Not Detected
hsa-miR-195*	CCAAUAUUGGCUGUGCUGCUCC	hsa-miR-195-3p	MIMAT0004615	Not Detected	Not Detected	Not Detected	Not Detected	Not Detected	Not Detected	Not Detected	Not Detected	Not Detected	Not Detected
hsa-miR-220a		Removed from miRBase		Not Detected	Not Detected	Not Detected	Not Detected	Not Detected	Not Detected	Not Detected	Not Detected	Not Detected	Not Detected
hsa-miR-220b		Removed from miRBase		Not Detected	Not Detected	Not Detected	Not Detected	Not Detected	Not Detected	Not Detected	Not Detected	Not Detected	Not Detected
hsa-miR-194*	CCAGUGGGGCUGCUGUUAUCUG	hsa-miR-194-3p	MIMAT0004671	Not Detected	Not Detected	Not Detected	Not Detected	Not Detected	Not Detected	Not Detected	Not Detected	Not Detected	Not Detected
hsa-miR-490-5p	CCAUGGAUCUCCAGGUGGGU	hsa-miR-490-5p	MIMAT0004764	Not Detected	Not Detected	Not Detected	Not Detected	Not Detected	Not Detected	Not Detected	Not Detected	Not Detected	Not Detected
hsa-miR-488*	CCCAGAUAAUGGCACUCUCAA	hsa-miR-488-5p	MIMAT0002804	Not Detected	Not Detected	Not Detected	Not Detected	Not Detected	Not Detected	Not Detected	Not Detected	Not Detected	Not Detected
hsa-miR-199a-5p	CCCAGUGUUCAGACUACCUGUUC	hsa-miR-199a-5p	MIMAT0000231	Not Detected	Not Detected	Not Detected	Not Detected	Not Detected	Not Detected	Not Detected	Not Detected	Not Detected	Not Detected
hsa-miR-1224-3p	CCCCACCUCCUCUCUCCUCAG	hsa-miR-1224-3p	MIMAT0005459	Not Detected	Not Detected	Not Detected	Not Detected	Not Detected	Not Detected	Not Detected	Not Detected	Not Detected	Not Detected
hsa-miR-1203	CCCGGAGCCAGGAUGCAGCUC	hsa-miR-1203	MIMAT0005866	Not Detected	Not Detected	Not Detected	Not Detected	Not Detected	Not Detected	Not Detected	Not Detected	Not Detected	Not Detected
hsa-miR-1914	CCCUGUGCCCGGCCCACUUCUG	hsa-miR-1914-5p	MIMAT0007889	Not Detected	Not Detected	Not Detected	Not Detected	Not Detected	Not Detected	Not Detected	Not Detected	Not Detected	Not Detected
hsa-miR-1181	CCGUCGCCGCCACCCGAGCCG	hsa-miR-1181	MIMAT0005826	Not Detected	Not Detected	Not Detected	Not Detected	Not Detected	Not Detected	Not Detected	Not Detected	Not Detected	Not Detected
hsa-miR-325	CCUAGUAGGUGUCCAGUAAGUGU	hsa-miR-325	MIMAT0000771	Not Detected	Not Detected	Not Detected	Not Detected	Not Detected	Not Detected	Not Detected	Not Detected	Not Detected	Not Detected
hsa-miR-26a-2*	CCUAUUCUUGAUUACUUGUUUC	hsa-miR-26a-2-3p	MIMAT0004681	Not Detected	Not Detected	Not Detected	Not Detected	Not Detected	Not Detected	Not Detected	Not Detected	Not Detected	Not Detected
hsa-miR-517*	CCUCUAGAUGGAAGCACUGUCU	hsa-miR-517-5p	MIMAT0002851	Not Detected	Not Detected	Not Detected	Not Detected	Not Detected	Not Detected	Not Detected	Not Detected	Not Detected	Not Detected
hsa-miR-146a*	CCUCUGAAAUUCAGUUCUUCAG	hsa-miR-146a-3p	MIMAT0004608	Not Detected	Not Detected	Not Detected	Not Detected	Not Detected	Not Detected	Not Detected	Not Detected	Not Detected	Not Detected
hsa-miR-1236	CCUCUUCCCCUUGUCUCUCCAG	hsa-miR-1236-3p	MIMAT0005591	Not Detected	Not Detected	Not Detected	Not Detected	Not Detected	Not Detected	Not Detected	Not Detected	Not Detected	Not Detected
hsa-miR-1184	CCUGCAGCGACUUGAUGGCUUCC	hsa-miR-1184	MIMAT0005829	Not Detected	Not Detected	Not Detected	Not Detected	Not Detected	Not Detected	Not Detected	Not Detected	Not Detected	Not Detected
hsa-miR-875-3p	CCUGGAAACACUGAGGUUGUG	hsa-miR-875-3p	MIMAT0004923	Not Detected	Not Detected	Not Detected	Not Detected	Not Detected	Not Detected	Not Detected	Not Detected	Not Detected	Not Detected
hsa-miR-26b*	CCUGUUCUCCAUUACUUGGCUC	hsa-miR-26b-3p	MIMAT0004500	Not Detected	Not Detected	Not Detected	Not Detected	Not Detected	Not Detected	Not Detected	Not Detected	Not Detected	Not Detected
hsa-miR-1267	CCUGUUGAAGUGUAAUCCCCA	hsa-miR-1267	MIMAT0005921	Not Detected	Not Detected	Not Detected	Not Detected	Not Detected	Not Detected	Not Detected	Not Detected	Not Detected	Not Detected
hsa-miR-570	CGAAAACAGCAAUUACCUUUGC	hsa-miR-570-3p	MIMAT0003235	Not Detected	Not Detected	Not Detected	Not Detected	Not Detected	Not Detected	Not Detected	Not Detected	Not Detected	Not Detected
hsa-miR-1255b	CGGAUGAGCAAAGAAAGUGGUU	hsa-miR-1255b-5p	MIMAT0005945	Not Detected	Not Detected	Not Detected	Not Detected	Not Detected	Not Detected	Not Detected	Not Detected	Not Detected	Not Detected
hsa-miR-1538	CGGCCCGGGCUGCUGCUGUUCCU	hsa-miR-1538	MIMAT0007400	Not Detected	Not Detected	Not Detected	Not Detected	Not Detected	Not Detected	Not Detected	Not Detected	Not Detected	Not Detected
hsa-miR-486-3p	CGGGGCAGCUCAGUACAGGAU	hsa-miR-486-3p	MIMAT0004762	Not Detected	Not Detected	Not Detected	Not Detected	Not Detected	Not Detected	Not Detected	Not Detected	Not Detected	Not Detected
hsa-miR-363*	CGGGUGGAUCACGAUGCAAUUU	hsa-miR-363-5p	MIMAT0003385	Not Detected	Not Detected	Not Detected	Not Detected	Not Detected	Not Detected	Not Detected	Not Detected	Not Detected	Not Detected
hsa-miR-1227	CGUGCCACCCUUUUCCCCAG	hsa-miR-1227-3p	MIMAT0005580	Not Detected	Not Detected	Not Detected	Not Detected	Not Detected	Not Detected	Not Detected	Not Detected	Not Detected	Not Detected
hsa-miR-223*	CGUGUAUUUGACAAGCUGAGUU	hsa-miR-223-5p	MIMAT0004570	Not Detected	Not Detected	Not Detected	Not Detected	Not Detected	Not Detected	Not Detected	Not Detected	Not Detected	Not Detected
hsa-miR-124*	CGUGUUCACAGCGGACCUUGAU	hsa-miR-124-5p	MIMAT0004591	Not Detected	Not Detected	Not Detected	Not Detected	Not Detected	Not Detected	Not Detected	Not Detected	Not Detected	Not Detected
hsa-miR-524-5p	CUACAAAGGGAAGCACUUUCUC	hsa-miR-524-5p	MIMAT0002849	Not Detected	Not Detected	Not Detected	Not Detected	Not Detected	Not Detected	Not Detected	Not Detected	Not Detected	Not Detected
hsa-miR-520d-5p	CUACAAAGGGAAGCCCUUUC	hsa-miR-520d-5p	MIMAT0002855	Not Detected	Not Detected	Not Detected	Not Detected	Not Detected	Not Detected	Not Detected	Not Detected	Not Detected	Not Detected
hsa-miR-331-5p	CUAGGUAUGGUCCCAGGGAUCC	hsa-miR-331-5p	MIMAT0004700	Not Detected	Not Detected	Not Detected	Not Detected	Not Detected	Not Detected	Not Detected	Not Detected	Not Detected	Not Detected
hsa-miR-921	CUAGUGAGGGACAGAACCAGGAUUC	hsa-miR-921	MIMAT0004971	Not Detected	Not Detected	Not Detected	Not Detected	Not Detected	Not Detected	Not Detected	Not Detected	Not Detected	Not Detected
hsa-miR-222*	CUCAGUAGCCAGUGUAGAUCCU	hsa-miR-222-5p	MIMAT0004569	Not Detected	Not Detected	Not Detected	Not Detected	Not Detected	Not Detected	Not Detected	Not Detected	Not Detected	Not Detected
hsa-miR-452*	CUCAUCUGCAAAGAAGUAAGUG	hsa-miR-452-3p	MIMAT0001636	Not Detected	Not Detected	Not Detected	Not Detected	Not Detected	Not Detected	Not Detected	Not Detected	Not Detected	Not Detected
hsa-miR-520a-5p	CUCCAGAGGGAAGUACUUUCU	hsa-miR-520a-5p	MIMAT0002833	Not Detected	Not Detected	Not Detected	Not Detected	Not Detected	Not Detected	Not Detected	Not Detected	Not Detected	Not Detected
hsa-miR-525-5p	CUCCAGAGGGAUGCACUUUCU	hsa-miR-525-5p	MIMAT0002838	Not Detected	Not Detected	Not Detected	Not Detected	Not Detected	Not Detected	Not Detected	Not Detected	Not Detected	Not Detected
hsa-miR-188-3p	CUCCCACAUGCAGGGUUUGCA	hsa-miR-188-3p	MIMAT0004613	Not Detected	Not Detected	Not Detected	Not Detected	Not Detected	Not Detected	Not Detected	Not Detected	Not Detected	Not Detected
hsa-miR-155*	CUCCUACAUAUUAGCAUUAACA	hsa-miR-155-3p	MIMAT0004658	Not Detected	Not Detected	Not Detected	Not Detected	Not Detected	Not Detected	Not Detected	Not Detected	Not Detected	Not Detected
hsa-miR-337-3p	CUCCUAUAUGAUGCCUUUCUUC	hsa-miR-337-3p	MIMAT0000754	Not Detected	Not Detected	Not Detected	Not Detected	Not Detected	Not Detected	Not Detected	Not Detected	Not Detected	Not Detected
hsa-miR-1200	CUCCUGAGCCAUUCUGAGCCUC	hsa-miR-1200	MIMAT0005863	Not Detected	Not Detected	Not Detected	Not Detected	Not Detected	Not Detected	Not Detected	Not Detected	Not Detected	Not Detected
hsa-miR-518f*	CUCUAGAGGGAAGCACUUUCUC	hsa-miR-518f-5p	MIMAT0002841	Not Detected	Not Detected	Not Detected	Not Detected	Not Detected	Not Detected	Not Detected	Not Detected	Not Detected	Not Detected
hsa-miR-526a	CUCUAGAGGGAAGCACUUUCUG	hsa-miR-526a	MIMAT0002845	Not Detected	Not Detected	Not Detected	Not Detected	Not Detected	Not Detected	Not Detected	Not Detected	Not Detected	Not Detected
hsa-miR-519c-5p	CUCUAGAGGGAAGCGCUUUCUG	hsa-miR-519c-5p	MIMAT0002831	Not Detected	Not Detected	Not Detected	Not Detected	Not Detected	Not Detected	Not Detected	Not Detected	Not Detected	Not Detected
hsa-miR-127-5p	CUGAAGCUCAGAGGGCUCUGAU	hsa-miR-127-5p	MIMAT0004604	Not Detected	Not Detected	Not Detected	Not Detected	Not Detected	Not Detected	Not Detected	Not Detected	Not Detected	Not Detected
hsa-miR-573	CUGAAGUGAUGUGUAACUGAUCAG	hsa-miR-573	MIMAT0003238	Not Detected	Not Detected	Not Detected	Not Detected	Not Detected	Not Detected	Not Detected	Not Detected	Not Detected	Not Detected
hsa-miR-943	CUGACUGUUGCCGUCCUCCAG	hsa-miR-943	MIMAT0004986	Not Detected	Not Detected	Not Detected	Not Detected	Not Detected	Not Detected	Not Detected	Not Detected	Not Detected	Not Detected
hsa-miR-527	CUGCAAAGGGAAGCCCUUUC	hsa-miR-518a-5p	MIMAT0005457	Not Detected	Not Detected	Not Detected	Not Detected	Not Detected	Not Detected	Not Detected	Not Detected	Not Detected	Not Detected
hsa-miR-106a*	CUGCAAUGUAAGCACUUCUUAC	hsa-miR-106a-3p	MIMAT0004517	Not Detected	Not Detected	Not Detected	Not Detected	Not Detected	Not Detected	Not Detected	Not Detected	Not Detected	Not Detected
hsa-miR-1269	CUGGACUGAGCCGUGCUACUGG	hsa-miR-1269a	MIMAT0005923	Not Detected	Not Detected	Not Detected	Not Detected	Not Detected	Not Detected	Not Detected	Not Detected	Not Detected	Not Detected
hsa-miR-1270	CUGGAGAUAUGGAAGAGCUGUGU	hsa-miR-1270	MIMAT0005924	Not Detected	Not Detected	Not Detected	Not Detected	Not Detected	Not Detected	Not Detected	Not Detected	Not Detected	Not Detected
hsa-miR-432*	CUGGAUGGCUCCUCCAUGUCU	hsa-miR-432-3p	MIMAT0002815	Not Detected	Not Detected	Not Detected	Not Detected	Not Detected	Not Detected	Not Detected	Not Detected	Not Detected	Not Detected
hsa-miR-30c-2*	CUGGGAGAAGGCUGUUUACUCU	hsa-miR-30c-2-3p	MIMAT0004550	Not Detected	Not Detected	Not Detected	Not Detected	Not Detected	Not Detected	Not Detected	Not Detected	Not Detected	Not Detected
hsa-miR-30b*	CUGGGAGGUGGAUGUUUACUUC	hsa-miR-30b-3p	MIMAT0004589	Not Detected	Not Detected	Not Detected	Not Detected	Not Detected	Not Detected	Not Detected	Not Detected	Not Detected	Not Detected
hsa-miR-769-3p	CUGGGAUCUCCGGGGUCUUGGUU	hsa-miR-769-3p	MIMAT0003887	Not Detected	Not Detected	Not Detected	Not Detected	Not Detected	Not Detected	Not Detected	Not Detected	Not Detected	Not Detected
hsa-let-7g*	CUGUACAGGCCACUGCCUUGC	hsa-let-7g-3p	MIMAT0004584	Not Detected	Not Detected	Not Detected	Not Detected	Not Detected	Not Detected	Not Detected	Not Detected	Not Detected	Not Detected
hsa-miR-675b		Removed from miRBase		Not Detected	Not Detected	Not Detected	Not Detected	Not Detected	Not Detected	Not Detected	Not Detected	Not Detected	Not Detected
hsa-miR-374b*	CUUAGCAGGUUGUAUUAUCAUU	hsa-miR-374b-3p	MIMAT0004956	Not Detected	Not Detected	Not Detected	Not Detected	Not Detected	Not Detected	Not Detected	Not Detected	Not Detected	Not Detected
hsa-miR-491-3p	CUUAUGCAAGAUUCCCUUCUAC	hsa-miR-491-3p	MIMAT0004765	Not Detected	Not Detected	Not Detected	Not Detected	Not Detected	Not Detected	Not Detected	Not Detected	Not Detected	Not Detected
hsa-miR-1238	CUUCCUCGUCUGUCUGCCCC	hsa-miR-1238-3p	MIMAT0005593	Not Detected	Not Detected	Not Detected	Not Detected	Not Detected	Not Detected	Not Detected	Not Detected	Not Detected	Not Detected
hsa-miR-578	CUUCUUGUGCUCUAGGAUUGU	hsa-miR-578	MIMAT0003243	Not Detected	Not Detected	Not Detected	Not Detected	Not Detected	Not Detected	Not Detected	Not Detected	Not Detected	Not Detected
hsa-miR-1271	CUUGGCACCUAGCAAGCACUCA	hsa-miR-1271-5p	MIMAT0005796	Not Detected	Not Detected	Not Detected	Not Detected	Not Detected	Not Detected	Not Detected	Not Detected	Not Detected	Not Detected
hsa-miR-659	CUUGGUUCAGGGAGGGUCCCCA	hsa-miR-659-3p	MIMAT0003337	Not Detected	Not Detected	Not Detected	Not Detected	Not Detected	Not Detected	Not Detected	Not Detected	Not Detected	Not Detected
hsa-miR-518a-3p	GAAAGCGCUUCCCUUUGCUGGA	hsa-miR-518a-3p	MIMAT0002863	Not Detected	Not Detected	Not Detected	Not Detected	Not Detected	Not Detected	Not Detected	Not Detected	Not Detected	Not Detected
hsa-miR-518f	GAAAGCGCUUCUCUUUAGAGG	hsa-miR-518f-3p	MIMAT0002842	Not Detected	Not Detected	Not Detected	Not Detected	Not Detected	Not Detected	Not Detected	Not Detected	Not Detected	Not Detected
hsa-miR-526b*	GAAAGUGCUUCCUUUUAGAGGC	hsa-miR-526b-3p	MIMAT0002836	Not Detected	Not Detected	Not Detected	Not Detected	Not Detected	Not Detected	Not Detected	Not Detected	Not Detected	Not Detected
hsa-miR-551b*	GAAAUCAAGCGUGGGUGAGACC	hsa-miR-551b-5p	MIMAT0004794	Not Detected	Not Detected	Not Detected	Not Detected	Not Detected	Not Detected	Not Detected	Not Detected	Not Detected	Not Detected
hsa-miR-614	GAACGCCUGUUCUUGCCAGGUGG	hsa-miR-614	MIMAT0003282	Not Detected	Not Detected	Not Detected	Not Detected	Not Detected	Not Detected	Not Detected	Not Detected	Not Detected	Not Detected
hsa-miR-523	GAACGCGCUUCCCUAUAGAGGGU	hsa-miR-523-3p	MIMAT0002840	Not Detected	Not Detected	Not Detected	Not Detected	Not Detected	Not Detected	Not Detected	Not Detected	Not Detected	Not Detected
hsa-miR-337-5p	GAACGGCUUCAUACAGGAGUU	hsa-miR-337-5p	MIMAT0004695	Not Detected	Not Detected	Not Detected	Not Detected	Not Detected	Not Detected	Not Detected	Not Detected	Not Detected	Not Detected
hsa-miR-525-3p	GAAGGCGCUUCCCUUUAGAGCG	hsa-miR-525-3p	MIMAT0002839	Not Detected	Not Detected	Not Detected	Not Detected	Not Detected	Not Detected	Not Detected	Not Detected	Not Detected	Not Detected
hsa-miR-524-3p	GAAGGCGCUUCCCUUUGGAGU	hsa-miR-524-3p	MIMAT0002850	Not Detected	Not Detected	Not Detected	Not Detected	Not Detected	Not Detected	Not Detected	Not Detected	Not Detected	Not Detected
hsa-miR-373	GAAGUGCUUCGAUUUUGGGGUGU	hsa-miR-373-3p	MIMAT0000726	Not Detected	Not Detected	Not Detected	Not Detected	Not Detected	Not Detected	Not Detected	Not Detected	Not Detected	Not Detected
hsa-miR-602	GACACGGGCGACAGCUGCGGCCC	hsa-miR-602	MIMAT0003270	Not Detected	Not Detected	Not Detected	Not Detected	Not Detected	Not Detected	Not Detected	Not Detected	Not Detected	Not Detected
hsa-miR-619	GACCUGGACAUGUUUGUGCCCAGU	hsa-miR-619-3p	MIMAT0003288	Not Detected	Not Detected	Not Detected	Not Detected	Not Detected	Not Detected	Not Detected	Not Detected	Not Detected	Not Detected
hsa-miR-888*	GACUGACACCUCUUUGGGUGAA	hsa-miR-888-3p	MIMAT0004917	Not Detected	Not Detected	Not Detected	Not Detected	Not Detected	Not Detected	Not Detected	Not Detected	Not Detected	Not Detected
hsa-miR-1182	GAGGGUCUUGGGAGGGAUGUGAC	hsa-miR-1182	MIMAT0005827	Not Detected	Not Detected	Not Detected	Not Detected	Not Detected	Not Detected	Not Detected	Not Detected	Not Detected	Not Detected
hsa-miR-296-3p	GAGGGUUGGGUGGAGGCUCUCC	hsa-miR-296-3p	MIMAT0004679	Not Detected	Not Detected	Not Detected	Not Detected	Not Detected	Not Detected	Not Detected	Not Detected	Not Detected	Not Detected
hsa-miR-515-3p	GAGUGCCUUCUUUUGGAGCGUU	hsa-miR-515-3p	MIMAT0002827	Not Detected	Not Detected	Not Detected	Not Detected	Not Detected	Not Detected	Not Detected	Not Detected	Not Detected	Not Detected
hsa-miR-556-5p	GAUGAGCUCAUUGUAAUAUGAG	hsa-miR-556-5p	MIMAT0003220	Not Detected	Not Detected	Not Detected	Not Detected	Not Detected	Not Detected	Not Detected	Not Detected	Not Detected	Not Detected
hsa-miR-1272	GAUGAUGAUGGCAGCAAAUUCUGAAA	hsa-miR-1272	MIMAT0005925	Not Detected	Not Detected	Not Detected	Not Detected	Not Detected	Not Detected	Not Detected	Not Detected	Not Detected	Not Detected
hsa-miR-922	GCAGCAGAGAAUAGGACUACGUC	hsa-miR-922	MIMAT0004972	Not Detected	Not Detected	Not Detected	Not Detected	Not Detected	Not Detected	Not Detected	Not Detected	Not Detected	Not Detected
hsa-miR-873	GCAGGAACUUGUGAGUCUCCU	hsa-miR-873-5p	MIMAT0004953	Not Detected	Not Detected	Not Detected	Not Detected	Not Detected	Not Detected	Not Detected	Not Detected	Not Detected	Not Detected
hsa-miR-551a	GCGACCCACUCUUGGUUUCCA	hsa-miR-551a	MIMAT0003214	Not Detected	Not Detected	Not Detected	Not Detected	Not Detected	Not Detected	Not Detected	Not Detected	Not Detected	Not Detected
hsa-miR-551b	GCGACCCAUACUUGGUUUCAG	hsa-miR-551b-3p	MIMAT0003233	Not Detected	Not Detected	Not Detected	Not Detected	Not Detected	Not Detected	Not Detected	Not Detected	Not Detected	Not Detected
hsa-miR-611	GCGAGGACCCCUCGGGGUCUGAC	hsa-miR-611	MIMAT0003279	Not Detected	Not Detected	Not Detected	Not Detected	Not Detected	Not Detected	Not Detected	Not Detected	Not Detected	Not Detected
hsa-miR-554	GCUAGUCCUGACUCAGCCAGU	hsa-miR-554	MIMAT0003217	Not Detected	Not Detected	Not Detected	Not Detected	Not Detected	Not Detected	Not Detected	Not Detected	Not Detected	Not Detected
hsa-miR-138-2*	GCUAUUUCACGACACCAGGGUU	hsa-miR-138-2-3p	MIMAT0004596	Not Detected	Not Detected	Not Detected	Not Detected	Not Detected	Not Detected	Not Detected	Not Detected	Not Detected	Not Detected
hsa-miR-612	GCUGGGCAGGGCUUCUGAGCUCCUU	hsa-miR-612	MIMAT0003280	Not Detected	Not Detected	Not Detected	Not Detected	Not Detected	Not Detected	Not Detected	Not Detected	Not Detected	Not Detected
hsa-miR-539	GGAGAAAUUAUCCUUGGUGUGU	hsa-miR-539-5p	MIMAT0003163	Not Detected	Not Detected	Not Detected	Not Detected	Not Detected	Not Detected	Not Detected	Not Detected	Not Detected	Not Detected
hsa-miR-1914*	GGAGGGGUCCCGCACUGGGAGG	hsa-miR-1914-3p	MIMAT0007890	Not Detected	Not Detected	Not Detected	Not Detected	Not Detected	Not Detected	Not Detected	Not Detected	Not Detected	Not Detected
hsa-miR-145*	GGAUUCCUGGAAAUACUGUUCU	hsa-miR-145-3p	MIMAT0004601	Not Detected	Not Detected	Not Detected	Not Detected	Not Detected	Not Detected	Not Detected	Not Detected	Not Detected	Not Detected
hsa-miR-658	GGCGGAGGGAAGUAGGUCCGUUGGU	hsa-miR-658	MIMAT0003336	Not Detected	Not Detected	Not Detected	Not Detected	Not Detected	Not Detected	Not Detected	Not Detected	Not Detected	Not Detected
hsa-miR-187*	GGCUACAACACAGGACCCGGGC	hsa-miR-187-5p	MIMAT0004561	Not Detected	Not Detected	Not Detected	Not Detected	Not Detected	Not Detected	Not Detected	Not Detected	Not Detected	Not Detected
hsa-miR-505*	GGGAGCCAGGAAGUAUUGAUGU	hsa-miR-505-5p	MIMAT0004776	Not Detected	Not Detected	Not Detected	Not Detected	Not Detected	Not Detected	Not Detected	Not Detected	Not Detected	Not Detected
hsa-miR-566	GGGCGCCUGUGAUCCCAAC	hsa-miR-566	MIMAT0003230	Not Detected	Not Detected	Not Detected	Not Detected	Not Detected	Not Detected	Not Detected	Not Detected	Not Detected	Not Detected
hsa-miR-920	GGGGAGCUGUGGAAGCAGUA	hsa-miR-920	MIMAT0004970	Not Detected	Not Detected	Not Detected	Not Detected	Not Detected	Not Detected	Not Detected	Not Detected	Not Detected	Not Detected
hsa-miR-615-5p	GGGGGUCCCCGGUGCUCGGAUC	hsa-miR-615-5p	MIMAT0004804	Not Detected	Not Detected	Not Detected	Not Detected	Not Detected	Not Detected	Not Detected	Not Detected	Not Detected	Not Detected
hsa-miR-23a*	GGGGUUCCUGGGGAUGGGAUUU	hsa-miR-23a-5p	MIMAT0004496	Not Detected	Not Detected	Not Detected	Not Detected	Not Detected	Not Detected	Not Detected	Not Detected	Not Detected	Not Detected
hsa-miR-92a-2*	GGGUGGGGAUUUGUUGCAUUAC	hsa-miR-92a-2-5p	MIMAT0004508	Not Detected	Not Detected	Not Detected	Not Detected	Not Detected	Not Detected	Not Detected	Not Detected	Not Detected	Not Detected
hsa-miR-198	GGUCCAGAGGGGAGAUAGGUUC	hsa-miR-198	MIMAT0000228	Not Detected	Not Detected	Not Detected	Not Detected	Not Detected	Not Detected	Not Detected	Not Detected	Not Detected	Not Detected
hsa-miR-143*	GGUGCAGUGCUGCAUCUCUGGU	hsa-miR-143-5p	MIMAT0004599	Not Detected	Not Detected	Not Detected	Not Detected	Not Detected	Not Detected	Not Detected	Not Detected	Not Detected	Not Detected
hsa-miR-376a*	GUAGAUUCUCCUUCUAUGAGUA	hsa-miR-376a-5p	MIMAT0003386	Not Detected	Not Detected	Not Detected	Not Detected	Not Detected	Not Detected	Not Detected	Not Detected	Not Detected	Not Detected
hsa-miR-642a	GUCCCUCUCCAAAUGUGUCUUG	hsa-miR-642a-5p	MIMAT0003312	Not Detected	Not Detected	Not Detected	Not Detected	Not Detected	Not Detected	Not Detected	Not Detected	Not Detected	Not Detected
hsa-miR-572	GUCCGCUCGGCGGUGGCCCA	hsa-miR-572	MIMAT0003237	Not Detected	Not Detected	Not Detected	Not Detected	Not Detected	Not Detected	Not Detected	Not Detected	Not Detected	Not Detected
hsa-miR-887	GUGAACGGGCGCCAUCCCGAGG	hsa-miR-887-3p	MIMAT0004951	Not Detected	Not Detected	Not Detected	Not Detected	Not Detected	Not Detected	Not Detected	Not Detected	Not Detected	Not Detected
hsa-miR-183*	GUGAAUUACCGAAGGGCCAUAA	hsa-miR-183-3p	MIMAT0004560	Not Detected	Not Detected	Not Detected	Not Detected	Not Detected	Not Detected	Not Detected	Not Detected	Not Detected	Not Detected
hsa-miR-647	GUGGCUGCACUCACUUCCUUC	hsa-miR-647	MIMAT0003317	Not Detected	Not Detected	Not Detected	Not Detected	Not Detected	Not Detected	Not Detected	Not Detected	Not Detected	Not Detected
hsa-miR-511	GUGUCUUUUGCUCUGCAGUCA	hsa-miR-511-5p	MIMAT0002808	Not Detected	Not Detected	Not Detected	Not Detected	Not Detected	Not Detected	Not Detected	Not Detected	Not Detected	Not Detected
hsa-miR-147b	GUGUGCGGAAAUGCUUCUGCUA	hsa-miR-147b	MIMAT0004928	Not Detected	Not Detected	Not Detected	Not Detected	Not Detected	Not Detected	Not Detected	Not Detected	Not Detected	Not Detected
hsa-miR-147	GUGUGUGGAAAUGCUUCUGC	hsa-miR-147a	MIMAT0000251	Not Detected	Not Detected	Not Detected	Not Detected	Not Detected	Not Detected	Not Detected	Not Detected	Not Detected	Not Detected
hsa-miR-2053	GUGUUAAUUAAACCUCUAUUUAC	hsa-miR-2053	MIMAT0009978	Not Detected	Not Detected	Not Detected	Not Detected	Not Detected	Not Detected	Not Detected	Not Detected	Not Detected	Not Detected
hsa-miR-653	GUGUUGAAACAAUCUCUACUG	hsa-miR-653-5p	MIMAT0003328	Not Detected	Not Detected	Not Detected	Not Detected	Not Detected	Not Detected	Not Detected	Not Detected	Not Detected	Not Detected
hsa-miR-607	GUUCAAAUCCAGAUCUAUAAC	hsa-miR-607	MIMAT0003275	Not Detected	Not Detected	Not Detected	Not Detected	Not Detected	Not Detected	Not Detected	Not Detected	Not Detected	Not Detected
hsa-miR-599	GUUGUGUCAGUUUAUCAAAC	hsa-miR-599	MIMAT0003267	Not Detected	Not Detected	Not Detected	Not Detected	Not Detected	Not Detected	Not Detected	Not Detected	Not Detected	Not Detected
hsa-miR-557	GUUUGCACGGGUGGGCCUUGUCU	hsa-miR-557	MIMAT0003221	Not Detected	Not Detected	Not Detected	Not Detected	Not Detected	Not Detected	Not Detected	Not Detected	Not Detected	Not Detected
hsa-miR-513a-3p	UAAAUUUCACCUUUCUGAGAAGG	hsa-miR-513a-3p	MIMAT0004777	Not Detected	Not Detected	Not Detected	Not Detected	Not Detected	Not Detected	Not Detected	Not Detected	Not Detected	Not Detected
hsa-miR-506	UAAGGCACCCUUCUGAGUAGA	hsa-miR-506-3p	MIMAT0002878	Not Detected	Not Detected	Not Detected	Not Detected	Not Detected	Not Detected	Not Detected	Not Detected	Not Detected	Not Detected
hsa-miR-124	UAAGGCACGCGGUGAAUGCC	hsa-miR-124-3p	MIMAT0000422	Not Detected	Not Detected	Not Detected	Not Detected	Not Detected	Not Detected	Not Detected	Not Detected	Not Detected	Not Detected
hsa-miR-302e	UAAGUGCUUCCAUGCUU	hsa-miR-302e	MIMAT0005931	Not Detected	Not Detected	Not Detected	Not Detected	Not Detected	Not Detected	Not Detected	Not Detected	Not Detected	Not Detected
hsa-miR-302c	UAAGUGCUUCCAUGUUUCAGUGG	hsa-miR-302c-3p	MIMAT0000717	Not Detected	Not Detected	Not Detected	Not Detected	Not Detected	Not Detected	Not Detected	Not Detected	Not Detected	Not Detected
hsa-miR-302d	UAAGUGCUUCCAUGUUUGAGUGU	hsa-miR-302d-3p	MIMAT0000718	Not Detected	Not Detected	Not Detected	Not Detected	Not Detected	Not Detected	Not Detected	Not Detected	Not Detected	Not Detected
hsa-miR-302b	UAAGUGCUUCCAUGUUUUAGUAG	hsa-miR-302b-3p	MIMAT0000715	Not Detected	Not Detected	Not Detected	Not Detected	Not Detected	Not Detected	Not Detected	Not Detected	Not Detected	Not Detected
hsa-miR-302a	UAAGUGCUUCCAUGUUUUGGUGA	hsa-miR-302a-3p	MIMAT0000684	Not Detected	Not Detected	Not Detected	Not Detected	Not Detected	Not Detected	Not Detected	Not Detected	Not Detected	Not Detected
hsa-miR-216a	UAAUCUCAGCUGGCAACUGUGA	hsa-miR-216a-5p	MIMAT0000273	Not Detected	Not Detected	Not Detected	Not Detected	Not Detected	Not Detected	Not Detected	Not Detected	Not Detected	Not Detected
hsa-miR-1912	UACCCAGAGCAUGCAGUGUGAA	hsa-miR-1912	MIMAT0007887	Not Detected	Not Detected	Not Detected	Not Detected	Not Detected	Not Detected	Not Detected	Not Detected	Not Detected	Not Detected
hsa-miR-510	UACUCAGGAGAGUGGCAAUCAC	hsa-miR-510-5p	MIMAT0002882	Not Detected	Not Detected	Not Detected	Not Detected	Not Detected	Not Detected	Not Detected	Not Detected	Not Detected	Not Detected
hsa-miR-508-5p	UACUCCAGAGGGCGUCACUCAUG	hsa-miR-508-5p	MIMAT0004778	Not Detected	Not Detected	Not Detected	Not Detected	Not Detected	Not Detected	Not Detected	Not Detected	Not Detected	Not Detected
hsa-miR-509-3-5p	UACUGCAGACGUGGCAAUCAUG	hsa-miR-509-3-5p	MIMAT0004975	Not Detected	Not Detected	Not Detected	Not Detected	Not Detected	Not Detected	Not Detected	Not Detected	Not Detected	Not Detected
hsa-miR-217	UACUGCAUCAGGAACUGAUUGGA	hsa-miR-217	MIMAT0000274	Not Detected	Not Detected	Not Detected	Not Detected	Not Detected	Not Detected	Not Detected	Not Detected	Not Detected	Not Detected
hsa-miR-890	UACUUGGAAAGGCAUCAGUUG	hsa-miR-890	MIMAT0004912	Not Detected	Not Detected	Not Detected	Not Detected	Not Detected	Not Detected	Not Detected	Not Detected	Not Detected	Not Detected
hsa-miR-577	UAGAUAAAAUAUUGGUACCUG	hsa-miR-577	MIMAT0003242	Not Detected	Not Detected	Not Detected	Not Detected	Not Detected	Not Detected	Not Detected	Not Detected	Not Detected	Not Detected
hsa-miR-381	UAUACAAGGGCAAGCUCUCUGU	hsa-miR-381-3p	MIMAT0000736	Not Detected	Not Detected	Not Detected	Not Detected	Not Detected	Not Detected	Not Detected	Not Detected	Not Detected	Not Detected
hsa-miR-300	UAUACAAGGGCAGACUCUCUCU	hsa-miR-300	MIMAT0004903	Not Detected	Not Detected	Not Detected	Not Detected	Not Detected	Not Detected	Not Detected	Not Detected	Not Detected	Not Detected
hsa-miR-875-5p	UAUACCUCAGUUUUAUCAGGUG	hsa-miR-875-5p	MIMAT0004922	Not Detected	Not Detected	Not Detected	Not Detected	Not Detected	Not Detected	Not Detected	Not Detected	Not Detected	Not Detected
hsa-miR-135a*	UAUAGGGAUUGGAGCCGUGGCG	hsa-miR-135a-3p	MIMAT0004595	Not Detected	Not Detected	Not Detected	Not Detected	Not Detected	Not Detected	Not Detected	Not Detected	Not Detected	Not Detected
hsa-miR-586	UAUGCAUUGUAUUUUUAGGUCC	hsa-miR-586	MIMAT0003252	Not Detected	Not Detected	Not Detected	Not Detected	Not Detected	Not Detected	Not Detected	Not Detected	Not Detected	Not Detected
hsa-miR-379*	UAUGUAACAUGGUCCACUAACU	hsa-miR-379-3p	MIMAT0004690	Not Detected	Not Detected	Not Detected	Not Detected	Not Detected	Not Detected	Not Detected	Not Detected	Not Detected	Not Detected
hsa-miR-380	UAUGUAAUAUGGUCCACAUCUU	hsa-miR-380-3p	MIMAT0000735	Not Detected	Not Detected	Not Detected	Not Detected	Not Detected	Not Detected	Not Detected	Not Detected	Not Detected	Not Detected
hsa-miR-299-3p	UAUGUGGGAUGGUAAACCGCUU	hsa-miR-299-3p	MIMAT0000687	Not Detected	Not Detected	Not Detected	Not Detected	Not Detected	Not Detected	Not Detected	Not Detected	Not Detected	Not Detected
hsa-miR-125b-2*	UCACAAGUCAGGCUCUUGGGAC	hsa-miR-125b-2-3p	MIMAT0004603	Not Detected	Not Detected	Not Detected	Not Detected	Not Detected	Not Detected	Not Detected	Not Detected	Not Detected	Not Detected
hsa-miR-1208	UCACUGUUCAGACAGGCGGA	hsa-miR-1208	MIMAT0005873	Not Detected	Not Detected	Not Detected	Not Detected	Not Detected	Not Detected	Not Detected	Not Detected	Not Detected	Not Detected
hsa-miR-589*	UCAGAACAAAUGCCGGUUCCCAGA	hsa-miR-589-3p	MIMAT0003256	Not Detected	Not Detected	Not Detected	Not Detected	Not Detected	Not Detected	Not Detected	Not Detected	Not Detected	Not Detected
hsa-miR-545	UCAGCAAACAUUUAUUGUGUGC	hsa-miR-545-3p	MIMAT0003165	Not Detected	Not Detected	Not Detected	Not Detected	Not Detected	Not Detected	Not Detected	Not Detected	Not Detected	Not Detected
hsa-miR-1972	UCAGGCCAGGCACAGUGGCUCA	hsa-miR-1972	MIMAT0009447	Not Detected	Not Detected	Not Detected	Not Detected	Not Detected	Not Detected	Not Detected	Not Detected	Not Detected	Not Detected
hsa-miR-103-as	UCAUAGCCCUGUACAAUGCUGCU	hsa-miR-103b	MIMAT0007402	Not Detected	Not Detected	Not Detected	Not Detected	Not Detected	Not Detected	Not Detected	Not Detected	Not Detected	Not Detected
hsa-miR-770-5p	UCCAGUACCACGUGUCAGGGCCA	hsa-miR-770-5p	MIMAT0003948	Not Detected	Not Detected	Not Detected	Not Detected	Not Detected	Not Detected	Not Detected	Not Detected	Not Detected	Not Detected
hsa-miR-885-5p	UCCAUUACACUACCCUGCCUCU	hsa-miR-885-5p	MIMAT0004947	Not Detected	Not Detected	Not Detected	Not Detected	Not Detected	Not Detected	Not Detected	Not Detected	Not Detected	Not Detected
hsa-miR-1539	UCCUGCGCGUCCCAGAUGCCC	hsa-miR-1539	MIMAT0007401	Not Detected	Not Detected	Not Detected	Not Detected	Not Detected	Not Detected	Not Detected	Not Detected	Not Detected	Not Detected
hsa-miR-1237	UCCUUCUGCUCCGUCCCCCAG	hsa-miR-1237-3p	MIMAT0005592	Not Detected	Not Detected	Not Detected	Not Detected	Not Detected	Not Detected	Not Detected	Not Detected	Not Detected	Not Detected
hsa-miR-517b	AUCGUGCAUCCCUUUAGAGUGU	hsa-miR-517b-3p	MIMAT0002851	Not Detected	Not Detected	Not Detected	Not Detected	Not Detected	Not Detected	Not Detected	Not Detected	Not Detected	Not Detected
hsa-miR-1204	UCGUGGCCUGGUCUCCAUUAU	hsa-miR-1204	MIMAT0005868	Not Detected	Not Detected	Not Detected	Not Detected	Not Detected	Not Detected	Not Detected	Not Detected	Not Detected	Not Detected
hsa-miR-645	UCUAGGCUGGUACUGCUGA	hsa-miR-645	MIMAT0003315	Not Detected	Not Detected	Not Detected	Not Detected	Not Detected	Not Detected	Not Detected	Not Detected	Not Detected	Not Detected
hsa-miR-518c*	UCUCUGGAGGGAAGCACUUUCUG	hsa-miR-518c-5p	MIMAT0002847	Not Detected	Not Detected	Not Detected	Not Detected	Not Detected	Not Detected	Not Detected	Not Detected	Not Detected	Not Detected
hsa-miR-1205	UCUGCAGGGUUUGCUUUGAG	hsa-miR-1205	MIMAT0005869	Not Detected	Not Detected	Not Detected	Not Detected	Not Detected	Not Detected	Not Detected	Not Detected	Not Detected	Not Detected
hsa-miR-767-3p	UCUGCUCAUACCCCAUGGUUUCU	hsa-miR-767-3p	MIMAT0003883	Not Detected	Not Detected	Not Detected	Not Detected	Not Detected	Not Detected	Not Detected	Not Detected	Not Detected	Not Detected
hsa-miR-494	UGAAACAUACACGGGAAACCUC	hsa-miR-494-3p	MIMAT0002816	Not Detected	Not Detected	Not Detected	Not Detected	Not Detected	Not Detected	Not Detected	Not Detected	Not Detected	Not Detected
hsa-miR-549	UGACAACUAUGGAUGAGCUCU	hsa-miR-549a	MIMAT0003333	Not Detected	Not Detected	Not Detected	Not Detected	Not Detected	Not Detected	Not Detected	Not Detected	Not Detected	Not Detected
hsa-miR-610	UGAGCUAAAUGUGUGCUGGGA	hsa-miR-610	MIMAT0003278	Not Detected	Not Detected	Not Detected	Not Detected	Not Detected	Not Detected	Not Detected	Not Detected	Not Detected	Not Detected
hsa-miR-558	UGAGCUGCUGUACCAAAAU	hsa-miR-558	MIMAT0003222	Not Detected	Not Detected	Not Detected	Not Detected	Not Detected	Not Detected	Not Detected	Not Detected	Not Detected	Not Detected
hsa-miR-1911	UGAGUACCGCCAUGUCUGUUGGG	hsa-miR-1911-5p	MIMAT0007885	Not Detected	Not Detected	Not Detected	Not Detected	Not Detected	Not Detected	Not Detected	Not Detected	Not Detected	Not Detected
hsa-miR-571	UGAGUUGGCCAUCUGAGUGAG	hsa-miR-571	MIMAT0003236	Not Detected	Not Detected	Not Detected	Not Detected	Not Detected	Not Detected	Not Detected	Not Detected	Not Detected	Not Detected
hsa-miR-190	UGAUAUGUUUGAUAUAUUAGGU	hsa-miR-190a-5p	MIMAT0000458	Not Detected	Not Detected	Not Detected	Not Detected	Not Detected	Not Detected	Not Detected	Not Detected	Not Detected	Not Detected
hsa-miR-190b	UGAUAUGUUUGAUAUUGGGUU	hsa-miR-190b	MIMAT0004929	Not Detected	Not Detected	Not Detected	Not Detected	Not Detected	Not Detected	Not Detected	Not Detected	Not Detected	Not Detected
hsa-miR-508-3p	UGAUUGUAGCCUUUUGGAGUAGA	hsa-miR-508-3p	MIMAT0002880	Not Detected	Not Detected	Not Detected	Not Detected	Not Detected	Not Detected	Not Detected	Not Detected	Not Detected	Not Detected
hsa-miR-891a	UGCAACGAACCUGAGCCACUGA	hsa-miR-891a-5p	MIMAT0004902	Not Detected	Not Detected	Not Detected	Not Detected	Not Detected	Not Detected	Not Detected	Not Detected	Not Detected	Not Detected
hsa-miR-891b	UGCAACUUACCUGAGUCAUUGA	hsa-miR-891b	MIMAT0004913	Not Detected	Not Detected	Not Detected	Not Detected	Not Detected	Not Detected	Not Detected	Not Detected	Not Detected	Not Detected
hsa-miR-18b*	UGCCCUAAAUGCCCCUUCUGGC	hsa-miR-18b-3p	MIMAT0004751	Not Detected	Not Detected	Not Detected	Not Detected	Not Detected	Not Detected	Not Detected	Not Detected	Not Detected	Not Detected
hsa-miR-146b-3p	UGCCCUGUGGACUCAGUUCUGG	hsa-miR-146b-3p	MIMAT0004766	Not Detected	Not Detected	Not Detected	Not Detected	Not Detected	Not Detected	Not Detected	Not Detected	Not Detected	Not Detected
hsa-miR-938	UGCCCUUAAAGGUGAACCCAGU	hsa-miR-938	MIMAT0004981	Not Detected	Not Detected	Not Detected	Not Detected	Not Detected	Not Detected	Not Detected	Not Detected	Not Detected	Not Detected
hsa-miR-661	UGCCUGGGUCUCUGGCCUGCGCGU	hsa-miR-661	MIMAT0003324	Not Detected	Not Detected	Not Detected	Not Detected	Not Detected	Not Detected	Not Detected	Not Detected	Not Detected	Not Detected
hsa-miR-214*	UGCCUGUCUACACUUGCUGUGC	hsa-miR-214-5p	MIMAT0004564	Not Detected	Not Detected	Not Detected	Not Detected	Not Detected	Not Detected	Not Detected	Not Detected	Not Detected	Not Detected
hsa-miR-516b*	UGCUUCCUUUCAGAGGGU	hsa-miR-516b-3p	MIMAT0002860	Not Detected	Not Detected	Not Detected	Not Detected	Not Detected	Not Detected	Not Detected	Not Detected	Not Detected	Not Detected
hsa-miR-1	UGGAAUGUAAAGAAGUAUGUAU	hsa-miR-1-3p	MIMAT0000416	Not Detected	Not Detected	Not Detected	Not Detected	Not Detected	Not Detected	Not Detected	Not Detected	Not Detected	Not Detected
hsa-miR-206	UGGAAUGUAAGGAAGUGUGUGG	hsa-miR-206	MIMAT0000462	Not Detected	Not Detected	Not Detected	Not Detected	Not Detected	Not Detected	Not Detected	Not Detected	Not Detected	Not Detected
hsa-miR-184	UGGACGGAGAACUGAUAAGGGU	hsa-miR-184	MIMAT0000454	Not Detected	Not Detected	Not Detected	Not Detected	Not Detected	Not Detected	Not Detected	Not Detected	Not Detected	Not Detected
hsa-miR-765	UGGAGGAGAAGGAAGGUGAUG	hsa-miR-765	MIMAT0003945	Not Detected	Not Detected	Not Detected	Not Detected	Not Detected	Not Detected	Not Detected	Not Detected	Not Detected	Not Detected
hsa-miR-876-5p	UGGAUUUCUUUGUGAAUCACCA	hsa-miR-876-5p	MIMAT0004924	Not Detected	Not Detected	Not Detected	Not Detected	Not Detected	Not Detected	Not Detected	Not Detected	Not Detected	Not Detected
hsa-miR-449a	UGGCAGUGUAUUGUUAGCUGGU	hsa-miR-449a	MIMAT0001541	Not Detected	Not Detected	Not Detected	Not Detected	Not Detected	Not Detected	Not Detected	Not Detected	Not Detected	Not Detected
hsa-miR-3180-3p	UGGGGCGGAGCUUCCGGAGGCC	hsa-miR-3180-3p	MIMAT0015058	Not Detected	Not Detected	Not Detected	Not Detected	Not Detected	Not Detected	Not Detected	Not Detected	Not Detected	Not Detected
hsa-miR-379	UGGUAGACUAUGGAACGUAGG	hsa-miR-379-5p	MIMAT0000733	Not Detected	Not Detected	Not Detected	Not Detected	Not Detected	Not Detected	Not Detected	Not Detected	Not Detected	Not Detected
hsa-miR-601	UGGUCUAGGAUUGUUGGAGGAG	hsa-miR-601	MIMAT0003269	Not Detected	Not Detected	Not Detected	Not Detected	Not Detected	Not Detected	Not Detected	Not Detected	Not Detected	Not Detected
hsa-miR-541	UGGUGGGCACAGAAUCUGGACU	hsa-miR-541-3p	MIMAT0004920	Not Detected	Not Detected	Not Detected	Not Detected	Not Detected	Not Detected	Not Detected	Not Detected	Not Detected	Not Detected
hsa-miR-876-3p	UGGUGGUUUACAAAGUAAUUCA	hsa-miR-876-3p	MIMAT0004925	Not Detected	Not Detected	Not Detected	Not Detected	Not Detected	Not Detected	Not Detected	Not Detected	Not Detected	Not Detected
hsa-miR-380*	UGGUUGACCAUAGAACAUGCGC	hsa-miR-380-5p	MIMAT0000734	Not Detected	Not Detected	Not Detected	Not Detected	Not Detected	Not Detected	Not Detected	Not Detected	Not Detected	Not Detected
hsa-miR-668	UGUCACUCGGCUCGGCCCACUAC	hsa-miR-668-3p	MIMAT0003881	Not Detected	Not Detected	Not Detected	Not Detected	Not Detected	Not Detected	Not Detected	Not Detected	Not Detected	Not Detected
hsa-miR-593	UGUCUCUGCUGGGGUUUCU	hsa-miR-593-3p	MIMAT0004802	Not Detected	Not Detected	Not Detected	Not Detected	Not Detected	Not Detected	Not Detected	Not Detected	Not Detected	Not Detected
hsa-miR-933	UGUGCGCAGGGAGACCUCUCCC	hsa-miR-933	MIMAT0004976	Not Detected	Not Detected	Not Detected	Not Detected	Not Detected	Not Detected	Not Detected	Not Detected	Not Detected	Not Detected
hsa-miR-636	UGUGCUUGCUCGUCCCGCCCGCA	hsa-miR-636	MIMAT0003306	Not Detected	Not Detected	Not Detected	Not Detected	Not Detected	Not Detected	Not Detected	Not Detected	Not Detected	Not Detected
hsa-miR-597	UGUGUCACUCGAUGACCACUGU	hsa-miR-597-5p	MIMAT0003265	Not Detected	Not Detected	Not Detected	Not Detected	Not Detected	Not Detected	Not Detected	Not Detected	Not Detected	Not Detected
hsa-miR-1206	UGUUCAUGUAGAUGUUUAAGC	hsa-miR-1206	MIMAT0005870	Not Detected	Not Detected	Not Detected	Not Detected	Not Detected	Not Detected	Not Detected	Not Detected	Not Detected	Not Detected
hsa-miR-499-5p	UUAAGACUUGCAGUGAUGUUU	hsa-miR-499a-5p	MIMAT0002870	Not Detected	Not Detected	Not Detected	Not Detected	Not Detected	Not Detected	Not Detected	Not Detected	Not Detected	Not Detected
hsa-miR-889	UUAAUAUCGGACAACCAUUGU	hsa-miR-889-3p	MIMAT0004921	Not Detected	Not Detected	Not Detected	Not Detected	Not Detected	Not Detected	Not Detected	Not Detected	Not Detected	Not Detected
hsa-miR-340	UUAUAAAGCAAUGAGACUGAUU	hsa-miR-340-5p	MIMAT0004692	Not Detected	Not Detected	Not Detected	Not Detected	Not Detected	Not Detected	Not Detected	Not Detected	Not Detected	Not Detected
hsa-miR-513a-5p	UUCACAGGGAGGUGUCAU	hsa-miR-513a-5p	MIMAT0002877	Not Detected	Not Detected	Not Detected	Not Detected	Not Detected	Not Detected	Not Detected	Not Detected	Not Detected	Not Detected
hsa-miR-130a*	UUCACAUUGUGCUACUGUCUGC	hsa-miR-130a-5p	MIMAT0004593	Not Detected	Not Detected	Not Detected	Not Detected	Not Detected	Not Detected	Not Detected	Not Detected	Not Detected	Not Detected
hsa-miR-579	UUCAUUUGGUAUAAACCGCGAUU	hsa-miR-579-3p	MIMAT0003244	Not Detected	Not Detected	Not Detected	Not Detected	Not Detected	Not Detected	Not Detected	Not Detected	Not Detected	Not Detected
hsa-miR-211	UUCCCUUUGUCAUCCUUCGCCU	hsa-miR-211-5p	MIMAT0000268	Not Detected	Not Detected	Not Detected	Not Detected	Not Detected	Not Detected	Not Detected	Not Detected	Not Detected	Not Detected
hsa-miR-202*	UUCCUAUGCAUAUACUUCUUUG	hsa-miR-202-5p	MIMAT0002810	Not Detected	Not Detected	Not Detected	Not Detected	Not Detected	Not Detected	Not Detected	Not Detected	Not Detected	Not Detected
hsa-miR-513c	UUCUCAAGGAGGUGUCGUUUAU	hsa-miR-513c-5p	MIMAT0005789	Not Detected	Not Detected	Not Detected	Not Detected	Not Detected	Not Detected	Not Detected	Not Detected	Not Detected	Not Detected
hsa-miR-515-5p	UUCUCCAAAAGAAAGCACUUUCUG	hsa-miR-515-5p	MIMAT0002826	Not Detected	Not Detected	Not Detected	Not Detected	Not Detected	Not Detected	Not Detected	Not Detected	Not Detected	Not Detected
hsa-miR-519e*	UUCUCCAAAAGGGAGCACUUUC	hsa-miR-519e-5p	MIMAT0002828	Not Detected	Not Detected	Not Detected	Not Detected	Not Detected	Not Detected	Not Detected	Not Detected	Not Detected	Not Detected
hsa-miR-516a-5p	UUCUCGAGGAAAGAAGCACUUUC	hsa-miR-516a-5p	MIMAT0004770	Not Detected	Not Detected	Not Detected	Not Detected	Not Detected	Not Detected	Not Detected	Not Detected	Not Detected	Not Detected
hsa-miR-488	UUGAAAGGCUAUUUCUUGGUC	hsa-miR-488-3p	MIMAT0004763	Not Detected	Not Detected	Not Detected	Not Detected	Not Detected	Not Detected	Not Detected	Not Detected	Not Detected	Not Detected
hsa-miR-580	UUGAGAAUGAUGAAUCAUUAGG	hsa-miR-580-3p	MIMAT0003245	Not Detected	Not Detected	Not Detected	Not Detected	Not Detected	Not Detected	Not Detected	Not Detected	Not Detected	Not Detected
hsa-miR-153	UUGCAUAGUCACAAAAGUGAUC	hsa-miR-153-3p	MIMAT0000439	Not Detected	Not Detected	Not Detected	Not Detected	Not Detected	Not Detected	Not Detected	Not Detected	Not Detected	Not Detected
hsa-miR-448	UUGCAUAUGUAGGAUGUCCCAU	hsa-miR-448	MIMAT0001532	Not Detected	Not Detected	Not Detected	Not Detected	Not Detected	Not Detected	Not Detected	Not Detected	Not Detected	Not Detected
hsa-miR-1178	UUGCUCACUGUUCUUCCCUAG	hsa-miR-1178-3p	MIMAT0005823	Not Detected	Not Detected	Not Detected	Not Detected	Not Detected	Not Detected	Not Detected	Not Detected	Not Detected	Not Detected
hsa-miR-588	UUGGCCACAAUGGGUUAGAAC	hsa-miR-588	MIMAT0003255	Not Detected	Not Detected	Not Detected	Not Detected	Not Detected	Not Detected	Not Detected	Not Detected	Not Detected	Not Detected
hsa-miR-450b-3p	UUGGGAUCAUUUUGCAUCCAUA	hsa-miR-450b-3p	MIMAT0004910	Not Detected	Not Detected	Not Detected	Not Detected	Not Detected	Not Detected	Not Detected	Not Detected	Not Detected	Not Detected
hsa-miR-592	UUGUGUCAAUAUGCGAUGAUGU	hsa-miR-592	MIMAT0003260	Not Detected	Not Detected	Not Detected	Not Detected	Not Detected	Not Detected	Not Detected	Not Detected	Not Detected	Not Detected
hsa-miR-302c*	UUUAACAUGGGGGUACCUGCUG	hsa-miR-302c-5p	MIMAT0000716	Not Detected	Not Detected	Not Detected	Not Detected	Not Detected	Not Detected	Not Detected	Not Detected	Not Detected	Not Detected
hsa-miR-498	UUUCAAGCCAGGGGGCGUUUUUC	hsa-miR-498	MIMAT0002824	Not Detected	Not Detected	Not Detected	Not Detected	Not Detected	Not Detected	Not Detected	Not Detected	Not Detected	Not Detected
hsa-miR-587	UUUCCAUAGGUGAUGAGUCAC	hsa-miR-587	MIMAT0003253	Not Detected	Not Detected	Not Detected	Not Detected	Not Detected	Not Detected	Not Detected	Not Detected	Not Detected	Not Detected
hsa-miR-133b	UUUGGUCCCCUUCAACCAGCUA	hsa-miR-133b	MIMAT0000770	Not Detected	Not Detected	Not Detected	Not Detected	Not Detected	Not Detected	Not Detected	Not Detected	Not Detected	Not Detected
hsa-miR-133a	UUUGGUCCCCUUCAACCAGCUG	hsa-miR-133a-3p	MIMAT0000427	Not Detected	Not Detected	Not Detected	Not Detected	Not Detected	Not Detected	Not Detected	Not Detected	Not Detected	Not Detected
hsa-miR-450b-5p	UUUUGCAAUAUGUUCCUGAAUA	hsa-miR-450b-5p	MIMAT0004909	Not Detected	Not Detected	Not Detected	Not Detected	Not Detected	Not Detected	Not Detected	Not Detected	Not Detected	Not Detected
hsa-miR-335*	UUUUUCAUUAUUGCUCCUGACC	hsa-miR-335-3p	MIMAT0004703	Not Detected	Not Detected	Not Detected	Not Detected	Not Detected	Not Detected	Not Detected	Not Detected	Not Detected	Not Detected
hsa-miRPlus-A1027				Not Detected	Not Detected	Not Detected	Not Detected	Not Detected	Not Detected	Not Detected	Not Detected	Not Detected	Not Detected
hsa-miRPlus-C1066				Not Detected	Not Detected	Not Detected	Not Detected	Not Detected	Not Detected	Not Detected	Not Detected	Not Detected	Not Detected
hsa-miRPlus-C1076				Not Detected	Not Detected	Not Detected	Not Detected	Not Detected	Not Detected	Not Detected	Not Detected	Not Detected	Not Detected
hsa-miRPlus-C1089				Not Detected	Not Detected	Not Detected	Not Detected	Not Detected	Not Detected	Not Detected	Not Detected	Not Detected	Not Detected
hsa-miRPlus-C1100				Not Detected	Not Detected	Not Detected	Not Detected	Not Detected	Not Detected	Not Detected	Not Detected	Not Detected	Not Detected
hsa-miRPlus-D1061				Not Detected	Not Detected	Not Detected	Not Detected	Not Detected	Not Detected	Not Detected	Not Detected	Not Detected	Not Detected

## Sheet: Supplemental Table 2
				SCC-4	SCC-25	SCC-9	DOK	Cal27
Exiqon Name	Target Sequence	miR-base	Accession Number	Fractions Present	Fractions Present	Fractions Present	Fractions Present	Fractions Present
hsa-miR-320b	AAAAGCUGGGUUGAGAGGGCAA	hsa-miR-320b	MIMAT0005792	Both	Both	Both	Both	Both
hsa-miR-320a	AAAAGCUGGGUUGAGAGGGCGA	hsa-miR-320a	MIMAT0000510	Both	Both	Both	Both	Both
hsa-miR-106a	AAAAGUGCUUACAGUGCAGGUAG	hsa-miR-106a-5p	MIMAT0000103	Both	Both	Both	Both	Both
hsa-miR-181a	AACAUUCAACGCUGUCGGUGAGU	hsa-miR-181a-5p	MIMAT0000256	Both	Both	Both	Both	Both
hsa-miR-181b	AACAUUCAUUGCUGUCGGUGGGU	hsa-miR-181b-5p	MIMAT0000257	Both	Both	Both	Both	Both
hsa-miR-181d	AACAUUCAUUGUUGUCGGUGGGU	hsa-miR-181d-5p	MIMAT0002821	Both	Both	Both	Both	Both
hsa-miR-100	AACCCGUAGAUCCGAACUUGUG	hsa-miR-100-5p	MIMAT0000098	Both	Both	Both	Both	Both
hsa-miR-99a	AACCCGUAGAUCCGAUCUUGUG	hsa-miR-99a-5p	MIMAT0000097	Both	Both	Both	Both	Both
hsa-miR-193b	AACUGGCCCUCAAAGUCCCGCU	hsa-miR-193b-3p	MIMAT0002819	Both	Both	Both	Both	Both
hsa-miR-22	AAGCUGCCAGUUGAAGAACUGU	hsa-miR-22-3p	MIMAT0000077	Both	Both	Both	Both	Both
hsa-miR-28-5p	AAGGAGCUCACAGUCUAUUGAG	hsa-miR-28-5p	MIMAT0000085	Both	Both	Both	Both	Both
hsa-miR-425	AAUGACACGAUCACUCCCGUUGA	hsa-miR-425-5p	MIMAT0003393	Both	Both	Both	Both	Both
hsa-miR-652	AAUGGCGCCACUAGGGUUGUG	hsa-miR-652-3p	MIMAT0003322	Both	Both	Both	Both	Both
hsa-miR-29a*	ACUGAUUUCUUUUGGUGUUCAG	hsa-miR-29a-5p	MIMAT0004503	Both	Both	Both	Both	Both
hsa-miR-17*	ACUGCAGUGAAGGCACUUGUAG	hsa-miR-17-3p	MIMAT0000071	Both	Both	Both	Both	Both
hsa-miR-20a*	ACUGCAUUAUGAGCACUUAAAG	hsa-miR-20a-3p	MIMAT0004493	Both	Both	Both	Both	Both
hsa-miR-324-3p	ACUGCCCCAGGUGCUGCUGG	hsa-miR-324-3p	MIMAT0000762	Both	Both	Both	Both	Both
hsa-miR-18a*	ACUGCCCUAAGUGCUCCUUCUGG	hsa-miR-18a-3p	MIMAT0002891	Both	Both	Both	Both	Both
hsa-miR-93*	ACUGCUGAGCUAGCACUUCCCG	hsa-miR-93-3p	MIMAT0004509	Both	Both	Both	Both	Both
hsa-miR-378	ACUGGACUUGGAGUCAGAAGGC	hsa-miR-378a-3p	MIMAT0000732	Both	Both	Both	Both	Both
hsa-let-7d	AGAGGUAGUAGGUUGCAUAGUU	hsa-let-7d-5p	MIMAT0000065	Both	Both	Both	Both	Both
hsa-miR-107	AGCAGCAUUGUACAGGGCUAUCA	hsa-miR-107	MIMAT0000104	Both	Both	Both	Both	Both
hsa-miR-103	AGCAGCAUUGUACAGGGCUAUGA	hsa-miR-103a-3p	MIMAT0000101	Both	Both	Both	Both	Both
hsa-miR-222	AGCUACAUCUGGCUACUGGGU	hsa-miR-222-3p	MIMAT0000279	Both	Both	Both	Both	Both
hsa-miR-221	AGCUACAUUGUCUGCUGGGUUUC	hsa-miR-221-3p	MIMAT0000278	Both	Both	Both	Both	Both
hsa-miR-423-3p	AGCUCGGUCUGAGGCCCCUCAGU	hsa-miR-423-3p	MIMAT0001340	Both	Both	Both	Both	Both
hsa-miR-31	AGGCAAGAUGCUGGCAUAGCU	hsa-miR-31-5p	MIMAT0000089	Both	Both	Both	Both	Both
hsa-miR-663	AGGCGGGGCGCCGCGGGACCGC	hsa-miR-663a	MIMAT0003326	Both	Both	Both	Both	Both
hsa-miR-22*	AGUUCUUCAGUGGCAAGCUUUA	hsa-miR-22-5p	MIMAT0004495	Both	Both	Both	Both	Both
hsa-miR-374b	AUAUAAUACAACCUGCUAAGUG	hsa-miR-374b-5p	MIMAT0004955	Both	Both	Both	Both	Both
hsa-miR-421	AUCAACAGACAUUAAUUGGGCGC	hsa-miR-421	MIMAT0003339	Both	Both	Both	Both	Both
hsa-miR-23b	AUCACAUUGCCAGGGAUUACC	hsa-miR-23b-3p	MIMAT0000418	Both	Both	Both	Both	Both
hsa-miR-23a	AUCACAUUGCCAGGGAUUUCC	hsa-miR-23a-3p	MIMAT0000078	Both	Both	Both	Both	Both
hsa-miR-186	CAAAGAAUUCUCCUUUUGGGCU	hsa-miR-186-5p	MIMAT0000456	Both	Both	Both	Both	Both
hsa-miR-93	CAAAGUGCUGUUCGUGCAGGUAG	hsa-miR-93-5p	MIMAT0000093	Both	Both	Both	Both	Both
hsa-miR-191	CAACGGAAUCCCAAAAGCAGCUG	hsa-miR-191-5p	MIMAT0000440	Both	Both	Both	Both	Both
hsa-miR-99b	CACCCGUAGAACCGACCUUGCG	hsa-miR-99b-5p	MIMAT0000689	Both	Both	Both	Both	Both
hsa-miR-574-3p	CACGCUCAUGCACACACCCACA	hsa-miR-574-3p	MIMAT0003239	Both	Both	Both	Both	Both
hsa-miR-28-3p	CACUAGAUUGUGAGCUCCUGGA	hsa-miR-28-3p	MIMAT0004502	Both	Both	Both	Both	Both
hsa-miR-424	CAGCAGCAAUUCAUGUUUUGAA	hsa-miR-424-5p	MIMAT0001341	Both	Both	Both	Both	Both
hsa-miR-301a	CAGUGCAAUAGUAUUGUCAAAGC	hsa-miR-301a-3p	MIMAT0000688	Both	Both	Both	Both	Both
hsa-miR-130b	CAGUGCAAUGAUGAAAGGGCAU	hsa-miR-130b-3p	MIMAT0000691	Both	Both	Both	Both	Both
hsa-miR-130a	CAGUGCAAUGUUAAAAGGGCAU	hsa-miR-130a-3p	MIMAT0000425	Both	Both	Both	Both	Both
hsa-miR-140-5p	CAGUGGUUUUACCCUAUGGUAG	hsa-miR-140-5p	MIMAT0000431	Both	Both	Both	Both	Both
hsa-miR-141*	CAUCUUCCAGUACAGUGUUGGA	hsa-miR-141-5p	MIMAT0004598	Both	Both	Both	Both	Both
hsa-miR-25	CAUUGCACUUGUCUCGGUCUGA	hsa-miR-25-3p	MIMAT0000081	Both	Both	Both	Both	Both
hsa-miR-106b*	CCGCACUGUGGGUACUUGCUGC	hsa-miR-106b-3p	MIMAT0004672	Both	Both	Both	Both	Both
hsa-miR-15b*	CGAAUCAUUAUUUGCUGCUCUA	hsa-miR-15b-3p	MIMAT0004586	Both	Both	Both	Both	Both
hsa-miR-324-5p	CGCAUCCCCUAGGGCAUUGGUGU	hsa-miR-324-5p	MIMAT0000761	Both	Both	Both	Both	Both
hsa-miR-151-3p	CUAGACUGAAGCUCCUUGAGG	hsa-miR-151a-3p	MIMAT0000757	Both	Both	Both	Both	Both
hsa-let-7d*	CUAUACGACCUGCUGCCUUUCU	hsa-let-7d-3p	MIMAT0004484	Both	Both	Both	Both	Both
hsa-miR-210	CUGUGCGUGUGACAGCGGCUGA	hsa-miR-210-3p	MIMAT0000267	Both	Both	Both	Both	Both
hsa-miR-30e*	CUUUCAGUCGGAUGUUUACAGC	hsa-miR-30e-3p	MIMAT0000693	Both	Both	Both	Both	Both
hsa-miR-30a*	CUUUCAGUCGGAUGUUUGCAGC	hsa-miR-30a-3p	MIMAT0000088	Both	Both	Both	Both	Both
hsa-miR-590-5p	GAGCUUAUUCAUAAAAGUGCAG	hsa-miR-590-5p	MIMAT0003258	Both	Both	Both	Both	Both
hsa-miR-455-3p	GCAGUCCAUGGGCAUAUACAC	hsa-miR-455-3p	MIMAT0004784	Both	Both	Both	Both	Both
hsa-miR-331-3p	GCCCCUGGGCCUAUCCUAGAA	hsa-miR-331-3p	MIMAT0000760	Both	Both	Both	Both	Both
hsa-miR-877	GUAGAGGAGAUGGCGCAGGG	hsa-miR-877-5p	MIMAT0004949	Both	Both	Both	Both	Both
hsa-miR-106b	UAAAGUGCUGACAGUGCAGAU	hsa-miR-106b-5p	MIMAT0000680	Both	Both	Both	Both	Both
hsa-miR-20a	UAAAGUGCUUAUAGUGCAGGUAG	hsa-miR-20a-5p	MIMAT0000075	Both	Both	Both	Both	Both
hsa-miR-141	UAACACUGUCUGGUAAAGAUGG	hsa-miR-141-3p	MIMAT0000432	Both	Both	Both	Both	Both
hsa-miR-200a	UAACACUGUCUGGUAACGAUGU	hsa-miR-200a-3p	MIMAT0000682	Both	Both	Both	Both	Both
hsa-miR-132	UAACAGUCUACAGCCAUGGUCG	hsa-miR-132-3p	MIMAT0000426	Both	Both	Both	Both	Both
hsa-miR-18a	UAAGGUGCAUCUAGUGCAGAUAG	hsa-miR-18a-5p	MIMAT0000072	Both	Both	Both	Both	Both
hsa-miR-18b	UAAGGUGCAUCUAGUGCAGUUAG	hsa-miR-18b-5p	MIMAT0001412	Both	Both	Both	Both	Both
hsa-miR-200c	UAAUACUGCCGGGUAAUGAUGGA	hsa-miR-200c-3p	MIMAT0000617	Both	Both	Both	Both	Both
hsa-miR-200b	UAAUACUGCCUGGUAAUGAUGA	hsa-miR-200b-3p	MIMAT0000318	Both	Both	Both	Both	Both
hsa-miR-429	UAAUACUGUCUGGUAAAACCGU	hsa-miR-429	MIMAT0001536	Both	Both	Both	Both	Both
hsa-miR-365	UAAUGCCCCUAAAAAUCCUUAU	hsa-miR-365b-3p	MIMAT0022834	Both	Both	Both	Both	Both
hsa-miR-101	UACAGUACUGUGAUAACUGAA	hsa-miR-101-3p	MIMAT0000099	Both	Both	Both	Both	Both
hsa-miR-140-3p	UACCACAGGGUAGAACCACGG	hsa-miR-140-3p	MIMAT0004597	Both	Both	Both	Both	Both
hsa-miR-29a	UAGCACCAUCUGAAAUCGGUUA	hsa-miR-29a-3p	MIMAT0000086	Both	Both	Both	Both	Both
hsa-miR-29b	UAGCACCAUUUGAAAUCAGUGUU	hsa-miR-29b-3p	MIMAT0000100	Both	Both	Both	Both	Both
hsa-miR-29c	UAGCACCAUUUGAAAUCGGUUA	hsa-miR-29c-3p	MIMAT0000681	Both	Both	Both	Both	Both
hsa-miR-15a	UAGCAGCACAUAAUGGUUUGUG	hsa-miR-15a-5p	MIMAT0000068	Both	Both	Both	Both	Both
hsa-miR-15b	UAGCAGCACAUCAUGGUUUACA	hsa-miR-15b-5p	MIMAT0000417	Both	Both	Both	Both	Both
hsa-miR-16	UAGCAGCACGUAAAUAUUGGCG	hsa-miR-16-5p	MIMAT0000069	Both	Both	Both	Both	Both
hsa-miR-21	UAGCUUAUCAGACUGAUGUUGA	hsa-miR-21-5p	MIMAT0000076	Both	Both	Both	Both	Both
hsa-miR-196a	UAGGUAGUUUCAUGUUGUUGGG	hsa-miR-196a-5p	MIMAT0000226	Both	Both	Both	Both	Both
hsa-miR-196b	UAGGUAGUUUCCUGUUGUUGGG	hsa-miR-196b-5p	MIMAT0001080	Both	Both	Both	Both	Both
hsa-miR-454	UAGUGCAAUAUUGCUUAUAGGGU	hsa-miR-454-3p	MIMAT0003885	Both	Both	Both	Both	Both
hsa-miR-183	UAUGGCACUGGUAGAAUUCACU	hsa-miR-183-5p	MIMAT0000261	Both	Both	Both	Both	Both
hsa-miR-135b	UAUGGCUUUUCAUUCCUAUGUGA	hsa-miR-135b-5p	MIMAT0000758	Both	Both	Both	Both	Both
hsa-miR-135a	UAUGGCUUUUUAUUCCUAUGUGA	hsa-miR-135a-5p	MIMAT0000428	Both	Both	Both	Both	Both
hsa-miR-455-5p	UAUGUGCCUUUGGACUACAUCG	hsa-miR-455-5p	MIMAT0003150	Both	Both	Both	Both	Both
hsa-miR-664	UAUUCAUUUAUCCCCAGCCUACA	hsa-miR-664a-3p	MIMAT0005949	Both	Both	Both	Both	Both
hsa-miR-92b	UAUUGCACUCGUCCCGGCCUCC	hsa-miR-92b-3p	MIMAT0003218	Both	Both	Both	Both	Both
hsa-miR-92a	UAUUGCACUUGUCCCGGCCUGU	hsa-miR-92a-3p	MIMAT0000092	Both	Both	Both	Both	Both
hsa-miR-484	UCAGGCUCAGUCCCCUCCCGAU	hsa-miR-484	MIMAT0002174	Both	Both	Both	Both	Both
hsa-miR-148a	UCAGUGCACUACAGAACUUUGU	hsa-miR-148a-3p	MIMAT0000243	Both	Both	Both	Both	Both
hsa-miR-148b	UCAGUGCAUCACAGAACUUUGU	hsa-miR-148b-3p	MIMAT0000759	Both	Both	Both	Both	Both
hsa-miR-152	UCAGUGCAUGACAGAACUUGG	hsa-miR-152-3p	MIMAT0000438	Both	Both	Both	Both	Both
hsa-miR-125b	UCCCUGAGACCCUAACUUGUGA	hsa-miR-125b-5p	MIMAT0000423	Both	Both	Both	Both	Both
hsa-miR-125a-5p	UCCCUGAGACCCUUUAACCUGUGA	hsa-miR-125a-5p	MIMAT0000443	Both	Both	Both	Both	Both
hsa-miR-339-5p	UCCCUGUCCUCCAGGAGCUCACG	hsa-miR-339-5p	MIMAT0000764	Both	Both	Both	Both	Both
hsa-miR-205	UCCUUCAUUCCACCGGAGUCUG	hsa-miR-205-5p	MIMAT0000266	Both	Both	Both	Both	Both
hsa-miR-151-5p	UCGAGGAGCUCACAGUCUAGU	hsa-miR-151a-5p	MIMAT0004697	Both	Both	Both	Both	Both
hsa-miR-126	UCGUACCGUGAGUAAUAAUGCG	hsa-miR-126-3p	MIMAT0000445	Both	Both	Both	Both	Both
hsa-miR-342-3p	UCUCACACAGAAAUCGCACCCGU	hsa-miR-342-3p	MIMAT0000753	Both	Both	Both	Both	Both
hsa-miR-149	UCUGGCUCCGUGUCUUCACUCCC	hsa-miR-149-5p	MIMAT0000450	Both	Both	Both	Both	Both
hsa-miR-339-3p	UGAGCGCCUCGACGACAGAGCCG	hsa-miR-339-3p	MIMAT0004702	Both	Both	Both	Both	Both
hsa-let-7e	UGAGGUAGGAGGUUGUAUAGUU	hsa-let-7e-5p	MIMAT0000066	Both	Both	Both	Both	Both
hsa-let-7f	UGAGGUAGUAGAUUGUAUAGUU	hsa-let-7f-5p	MIMAT0000067	Both	Both	Both	Both	Both
hsa-let-7a	UGAGGUAGUAGGUUGUAUAGUU	hsa-let-7a-5p	MIMAT0000062	Both	Both	Both	Both	Both
hsa-let-7b	UGAGGUAGUAGGUUGUGUGGUU	hsa-let-7b-5p	MIMAT0000063	Both	Both	Both	Both	Both
hsa-let-7g	UGAGGUAGUAGUUUGUACAGUU	hsa-let-7g-5p	MIMAT0000414	Both	Both	Both	Both	Both
hsa-let-7i	UGAGGUAGUAGUUUGUGCUGUU	hsa-let-7i-5p	MIMAT0000415	Both	Both	Both	Both	Both
hsa-miR-24-2*	UGCCUACUGAGCUGAAACACAG	hsa-miR-24-2-5p	MIMAT0004497	Both	Both	Both	Both	Both
hsa-miR-31*	UGCUAUGCCAACAUAUUGCCAU	hsa-miR-31-3p	MIMAT0004504	Both	Both	Both	Both	Both
hsa-miR-185	UGGAGAGAAAGGCAGUUCCUGA	hsa-miR-185-5p	MIMAT0000455	Both	Both	Both	Both	Both
hsa-miR-34a	UGGCAGUGUCUUAGCUGGUUGU	hsa-miR-34a-5p	MIMAT0000255	Both	Both	Both	Both	Both
hsa-miR-24	UGGCUCAGUUCAGCAGGAACAG	hsa-miR-24-3p	MIMAT0000080	Both	Both	Both	Both	Both
hsa-miR-30d	UGUAAACAUCCCCGACUGGAAG	hsa-miR-30d-5p	MIMAT0000245	Both	Both	Both	Both	Both
hsa-miR-30b	UGUAAACAUCCUACACUCAGCU	hsa-miR-30b-5p	MIMAT0000420	Both	Both	Both	Both	Both
hsa-miR-30c	UGUAAACAUCCUACACUCUCAGC	hsa-miR-30c-5p	MIMAT0000244	Both	Both	Both	Both	Both
hsa-miR-30a	UGUAAACAUCCUCGACUGGAAG	hsa-miR-30a-5p	MIMAT0000087	Both	Both	Both	Both	Both
hsa-miR-30e	UGUAAACAUCCUUGACUGGAAG	hsa-miR-30e-5p	MIMAT0000692	Both	Both	Both	Both	Both
hsa-miR-934	UGUCUACUACUGGAGACACUGG	hsa-miR-934	MIMAT0004977	Both	Both	Both	Both	Both
hsa-miR-19b	UGUGCAAAUCCAUGCAAAACUGA	hsa-miR-19b-3p	MIMAT0000074	Both	Both	Both	Both	Both
hsa-miR-19a	UGUGCAAAUCUAUGCAAAACUGA	hsa-miR-19a-3p	MIMAT0000073	Both	Both	Both	Both	Both
hsa-miR-155	UUAAUGCUAAUCGUGAUAGGGGU	hsa-miR-155-5p	MIMAT0000646	Both	Both	Both	Both	Both
hsa-miR-26a	UUCAAGUAAUCCAGGAUAGGCU	hsa-miR-26a-5p	MIMAT0000082	Both	Both	Both	Both	Both
hsa-miR-26b	UUCAAGUAAUUCAGGAUAGGU	hsa-miR-26b-5p	MIMAT0000083	Both	Both	Both	Both	Both
hsa-miR-27a	UUCACAGUGGCUAAGUUCCGC	hsa-miR-27a-3p	MIMAT0000084	Both	Both	Both	Both	Both
hsa-miR-27b	UUCACAGUGGCUAAGUUCUGC	hsa-miR-27b-3p	MIMAT0000419	Both	Both	Both	Both	Both
hsa-miR-197	UUCACCACCUUCUCCACCCAGC	hsa-miR-197-3p	MIMAT0000227	Both	Both	Both	Both	Both
hsa-miR-182	UUUGGCAAUGGUAGAACUCACACU	hsa-miR-182-5p	MIMAT0000259	Both	Both	Both	Both	Both
hsa-miR-96	UUUGGCACUAGCACAUUUUUGCU	hsa-miR-96-5p	MIMAT0000095	Both	Both	Both	Both	Both
hsa-miR-21*	CAACACCAGUCGAUGGGCUGU	hsa-miR-21-3p	MIMAT0004494	Both	Cell Only	Both	Both	Both
hsa-miR-625*	GACUAUAGAACUUUCCCCCUCA	hsa-miR-625-3p	MIMAT0004808	Both	Cell Only	Both	Both	Both
hsa-miR-29b-1*	GCUGGUUUCAUAUGGUGGUUUAGA	hsa-miR-29b-1-5p	MIMAT0004514	Both	Cell Only	Both	Both	Both
hsa-miR-582-5p	UUACAGUUGUUCAACCAGUUACU	hsa-miR-582-5p	MIMAT0003247	Both	Cell Only	Both	Both	Both
hsa-miR-425*	AUCGGGAAUGUCGUGUCCGCCC	hsa-miR-425-3p	MIMAT0001343	Both	Both	Cell Only	Both	Both
hsa-miR-301b	CAGUGCAAUGAUAUUGUCAAAGC	hsa-miR-301b-3p	MIMAT0004958	Both	Both	Cell Only	Both	Both
hsa-miR-532-3p	CCUCCCACACCCAAGGCUUGCA	hsa-miR-532-3p	MIMAT0004780	Both	Both	Cell Only	Both	Both
hsa-miR-33a	GUGCAUUGUAGUUGCAUUGCA	hsa-miR-33a-5p	MIMAT0000091	Both	Both	Cell Only	Both	Both
hsa-miR-32	UAUUGCACAUUACUAAGUUGCA	hsa-miR-32-5p	MIMAT0000090	Both	Both	Cell Only	Both	Both
hsa-miR-423-5p	UGAGGGGCAGAGAGCGAGACUUU	hsa-miR-423-5p	MIMAT0004748	Both	Both	Cell Only	Both	Both
hsa-miR-941	CACCCGGCUGUGUGCACAUGUGC	hsa-miR-941	MIMAT0004984	Both	Cell Only	Cell Only	Both	Both
hsa-miR-200b*	CAUCUUACUGGGCAGCAUUGGA	hsa-miR-200b-5p	MIMAT0004571	Both	Cell Only	Cell Only	Both	Both
hsa-miR-500a	UAAUCCUUGCUACCUGGGUGAGA	hsa-miR-500a-5p	MIMAT0004773	Both	Both	SEV Only	Both	Both
hsa-miR-1247	ACCCGUCCCGUUCGUCCCCGGA	hsa-miR-1247-5p	MIMAT0005899	Both	Both	Neither	Both	Both
hsa-miR-193b*	CGGGGUUUUGAGGGCGAGAUGA	hsa-miR-193b-5p	MIMAT0004767	Both	Cell Only	Neither	Both	Both
hsa-miR-9	UCUUUGGUUAUCUAGCUGUAUGA	hsa-miR-9-5p	MIMAT0000441	Both	Cell Only	Neither	Both	Both
hsa-miR-940	AAGGCAGGGCCCCCGCUCCCC	hsa-miR-940	MIMAT0004983	Both	Both	Both	SEV Only	Both
hsa-miR-34c-5p	AGGCAGUGUAGUUAGCUGAUUGC	hsa-miR-34c-5p	MIMAT0000686	Both	Both	Both	SEV Only	Both
hsa-miR-195	UAGCAGCACAGAAAUAUUGGC	hsa-miR-195-5p	MIMAT0000461	Both	Both	Both	SEV Only	Both
hsa-miR-335	UCAAGAGCAAUAACGAAAAAUGU	hsa-miR-335-5p	MIMAT0000765	Both	Both	Both	SEV Only	Both
hsa-miR-146a	UGAGAACUGAAUUCCAUGGGUU	hsa-miR-146a-5p	MIMAT0000449	Both	Neither	Both	SEV Only	Both
hsa-miR-128	UCACAGUGAACCGGUCUCUUU	hsa-miR-128-3p	MIMAT0000424	Both	Both	SEV Only	SEV Only	Both
hsa-miR-200c*	CGUCUUACCCAGCAGUGUUUGG	hsa-miR-200c-5p	MIMAT0004657	Both	Both	SEV Only	Neither	Both
hsa-miR-138	AGCUGGUGUUGUGAAUCAGGCCG	hsa-miR-138-5p	MIMAT0000430	Both	Both	Both	Both	Cell Only
hsa-miR-99b*	CAAGCUCGUGUCUGUGGGUCCG	hsa-miR-99b-3p	MIMAT0004678	Both	Both	Both	Both	Cell Only
hsa-miR-503	UAGCAGCGGGAACAGUUCUGCAG	hsa-miR-503-5p	MIMAT0002874	Both	Both	Both	Both	Cell Only
hsa-miR-769-5p	UGAGACCUCUGGGUUCUGAGCU	hsa-miR-769-5p	MIMAT0003886	Both	Both	Cell Only	Cell Only	Cell Only
hsa-miR-486-5p	UCCUGUACUGAGCUGCCCCGAG	hsa-miR-486-5p	MIMAT0002177	Both	Both	Both	Both	SEV Only
hsa-miR-132*	ACCGUGGCUUUCGAUUGUUACU	hsa-miR-132-5p	MIMAT0004594	Both	Neither	Cell Only	Both	SEV Only
hsa-miR-766	ACUCCAGCCCCACAGCCUCAGC	hsa-miR-766-3p	MIMAT0003888	Both	Cell Only	Neither	Both	SEV Only
hsa-miR-212	UAACAGUCUCCAGUCACGGCC	hsa-miR-212-3p	MIMAT0000269	Both	Neither	Neither	Cell Only	SEV Only
hsa-miR-145	GUCCAGUUUUCCCAGGAAUCCCU	hsa-miR-145-5p	MIMAT0000437	Both	Both	SEV Only	SEV Only	SEV Only
hsa-miR-142-3p	UGUAGUGUUUCCUACUUUAUGGA	hsa-miR-142-3p	MIMAT0000434	Both	SEV Only	SEV Only	SEV Only	SEV Only
hsa-miR-411	UAGUAGACCGUAUAGCGUACG	hsa-miR-411-5p	MIMAT0003329	Both	Both	Neither	SEV Only	SEV Only
hsa-miR-708	AAGGAGCUUACAAUCUAGCUGGG	hsa-miR-708-5p	MIMAT0004926	Both	Both	Both	Both	Neither
hsa-miR-181a-2*	ACCACUGACCGUUGACUGUACC	hsa-miR-181a-2-3p	MIMAT0004558	Both	Both	Both	Both	Neither
hsa-miR-328	CUGGCCCUCUCUGCCCUUCCGU	hsa-miR-328-3p	MIMAT0000752	Both	Both	Cell Only	Both	Neither
hsa-miR-543	AAACAUUCGCGGUGCACUUCUU	hsa-miR-543	MIMAT0004954	Both	Both	Neither	Both	Neither
hsa-miR-382	GAAGUUGUUCGUGGUGGAUUCG	hsa-miR-382-5p	MIMAT0000737	Both	Both	Neither	Both	Neither
hsa-miR-409-3p	GAAUGUUGCUCGGUGAACCCCU	hsa-miR-409-3p	MIMAT0001639	Both	Both	Neither	Both	Neither
hsa-miR-127-3p	UCGGAUCCGUCUGAGCUUGGCU	hsa-miR-127-3p	MIMAT0000446	Both	Both	Neither	Both	Neither
hsa-miR-501-5p	AAUCCUUUGUCCCUGGGUGAGA	hsa-miR-501-5p	MIMAT0002872	Both	Both	Cell Only	SEV Only	Neither
hsa-miR-376a	AUCAUAGAGGAAAAUCCACGU	hsa-miR-376a-3p	MIMAT0000729	Both	Both	SEV Only	SEV Only	Neither
hsa-miR-143	UGAGAUGAAGCACUGUAGCUC	hsa-miR-143-3p	MIMAT0000435	Both	Both	SEV Only	SEV Only	Neither
hsa-miR-495	AAACAAACAUGGUGCACUUCUU	hsa-miR-495-3p	MIMAT0002817	Both	Both	Neither	SEV Only	Neither
hsa-miR-376c	AACAUAGAGGAAAUUCCACGU	hsa-miR-376c-3p	MIMAT0000720	Both	Both	Neither	SEV Only	Neither
hsa-miR-370	GCCUGCUGGGGUGGAACCUGGU	hsa-miR-370-3p	MIMAT0000722	Both	Both	Neither	Neither	Neither
hsa-miR-675*	CUGUAUGCCCUCACCGCUCA	hsa-miR-675-3p	MIMAT0006790	Both	Neither	Neither	Neither	Neither
hsa-miR-489	GUGACAUCACAUAUACGGCAGC	hsa-miR-489-3p	MIMAT0002805	Both	Neither	Neither	Neither	Neither
hsa-miRPlus-D1033				Both	Neither	Neither	Neither	Neither
hsa-miR-532-5p	CAUGCCUUGAGUGUAGGACCGU	hsa-miR-532-5p	MIMAT0002888	SEV Only	Both	Both	Both	Both
hsa-miR-505	CGUCAACACUUGCUGGUUUCCU	hsa-miR-505-3p	MIMAT0002876	SEV Only	Both	Both	Both	Both
hsa-miR-192	CUGACCUAUGAAUUGACAGCC	hsa-miR-192-5p	MIMAT0000222	SEV Only	Both	Both	Both	Both
hsa-miR-203	GUGAAAUGUUUAGGACCACUAG	hsa-miR-203a-3p	MIMAT0000264	SEV Only	Both	Both	Both	Both
hsa-miR-374a	UUAUAAUACAACCUGAUAAGUG	hsa-miR-374a-5p	MIMAT0000727	SEV Only	Both	Both	Both	Both
hsa-miR-17	CAAAGUGCUUACAGUGCAGGUAG	hsa-miR-17-5p	MIMAT0000070	Cell Only	Both	Both	Both	Both
hsa-let-7c	UGAGGUAGUAGGUUGUAUGGUU	hsa-let-7c-5p	MIMAT0000064	Cell Only	Both	Both	Both	Both
hsa-miR-744	UGCGGGGCUAGGGCUAACAGCA	hsa-miR-744-5p	MIMAT0004945	Cell Only	Both	Both	Both	Both
hsa-miR-345	GCUGACUCCUAGUCCAGGGCUC	hsa-miR-345-5p	MIMAT0000772	SEV Only	Both	Cell Only	Both	Both
hsa-miR-452	AACUGUUUGCAGAGGAAACUGA	hsa-miR-452-5p	MIMAT0001635	SEV Only	Both	Neither	Both	Both
hsa-miR-224	CAAGUCACUAGUGGUUCCGUU	hsa-miR-224-5p	MIMAT0000281	SEV Only	Both	Neither	Both	Both
hsa-miR-25*	AGGCGGAGACUUGGGCAAUUG	hsa-miR-25-5p	MIMAT0004498	Cell Only	Neither	Neither	Both	Both
hsa-miR-671-5p	AGGAAGCCCUGGAGGGGCUGGAG	hsa-miR-671-5p	MIMAT0003880	Cell Only	Cell Only	Cell Only	Cell Only	Both
hsa-miR-330-3p	GCAAAGCACACGGCCUGCAGAGA	hsa-miR-330-3p	MIMAT0000751	SEV Only	Both	Both	SEV Only	Both
hsa-miRPlus-C1070				SEV Only	Both	Both	SEV Only	Both
hsa-miR-126*	CAUUAUUACUUUUGGUACGCG	hsa-miR-126-5p	MIMAT0000444	SEV Only	Both	SEV Only	SEV Only	Both
hsa-miR-34b	CAAUCACUAACUCCACUGCCAU	hsa-miR-34b-3p	MIMAT0004676	SEV Only	Both	Both	Neither	Both
hsa-miR-942	UCUUCUCUGUUUUGGCCAUGUG	hsa-miR-942-5p	MIMAT0004985	Cell Only	Neither	Cell Only	Neither	Both
hsa-miR-219-5p	UGAUUGUCCAAACGCAAUUCU	hsa-miR-219a-5p	MIMAT0000276	SEV Only	Both	Both	Both	Cell Only
hsa-miR-34c-3p	AAUCACUAACCACACGGCCAGG	hsa-miR-34c-3p	MIMAT0004677	Cell Only	Both	Both	Both	Cell Only
hsa-miR-125a-3p	ACAGGUGAGGUUCUUGGGAGCC	hsa-miR-125a-3p	MIMAT0004602	Cell Only	SEV Only	Cell Only	Both	Cell Only
hsa-miR-130b*	ACUCUUUCCCUGUUGCACUAC	hsa-miR-130b-5p	MIMAT0004680	Cell Only	SEV Only	Cell Only	Both	Cell Only
hsa-miR-502-5p	AUCCUUGCUAUCUGGGUGCUA	hsa-miR-502-5p	MIMAT0002873	Cell Only	Cell Only	Cell Only	Cell Only	Cell Only
hsa-miR-542-5p	UCGGGGAUCAUCAUGUCACGAGA	hsa-miR-542-5p	MIMAT0003340	SEV Only	Both	Neither	SEV Only	Cell Only
hsa-miRPlus-A1031				Cell Only	SEV Only	Neither	SEV Only	Cell Only
hsa-miR-29b-2*	CUGGUUUCACAUGGUGGCUUAG	hsa-miR-29b-2-5p	MIMAT0004515	SEV Only	Neither	Cell Only	Neither	Cell Only
hsa-miR-2110	UUGGGGAAACGGCCGCUGAGUG	hsa-miR-2110	MIMAT0010133	SEV Only	SEV Only	Both	Both	SEV Only
hsa-miR-584	UUAUGGUUUGCCUGGGACUGAG	hsa-miR-584-5p	MIMAT0003249	Cell Only	SEV Only	Both	Both	SEV Only
hsa-miR-451	AAACCGUUACCAUUACUGAGUU	hsa-miR-451a	MIMAT0001631	SEV Only	SEV Only	SEV Only	SEV Only	SEV Only
hsa-miR-605	UAAAUCCCAUGGUGCCUUCUCCU	hsa-miR-605-5p	MIMAT0003273	SEV Only	SEV Only	SEV Only	SEV Only	SEV Only
hsa-miR-150	UCUCCCAACCCUUGUACCAGUG	hsa-miR-150-5p	MIMAT0000451	SEV Only	SEV Only	SEV Only	SEV Only	SEV Only
hsa-miR-223	UGUCAGUUUGUCAAAUACCCCA	hsa-miR-223-3p	MIMAT0000280	SEV Only	SEV Only	SEV Only	SEV Only	SEV Only
hsa-miR-181a*	ACCAUCGACCGUUGAUUGUACC	hsa-miR-181a-3p	MIMAT0000270	SEV Only	Neither	SEV Only	SEV Only	SEV Only
hsa-miR-139-5p	UCUACAGUGCACGUGUCUCCAGU	hsa-miR-139-5p	MIMAT0000250	SEV Only	Both	Neither	SEV Only	SEV Only
hsa-miR-134	UGUGACUGGUUGACCAGAGGGG	hsa-miR-134-5p	MIMAT0000447	Cell Only	Both	Cell Only	Both	Neither
hsa-miR-550a*	UGUCUUACUCCCUCAGGCACAU	hsa-miR-550a-3p	MIMAT0003257	Cell Only	Neither	Cell Only	Both	Neither
hsa-miR-224*	AAAAUGGUGCCCUAGUGACUACA	hsa-miR-224-3p	MIMAT0009198	SEV Only	Both	Neither	Both	Neither
hsa-miR-485-3p	GUCAUACACGGCUCUCCUCUCU	hsa-miR-485-3p	MIMAT0002176	Cell Only	Both	Neither	Both	Neither
hsa-miR-493*	UUGUACAUGGUAGGCUUUCAUU	hsa-miR-493-5p	MIMAT0002813	Cell Only	Both	Neither	Both	Neither
hsa-miR-937	AUCCGCGCUCUGACUCUCUGCC	hsa-miR-937-3p	MIMAT0004980	Cell Only	Cell Only	Cell Only	Cell Only	Neither
hsa-miR-330-5p	UCUCUGGGCCUGUGUCUUAGGC	hsa-miR-330-5p	MIMAT0004693	Cell Only	Cell Only	Neither	Cell Only	Neither
hsa-miR-144	UACAGUAUAGAUGAUGUACU	hsa-miR-144-3p	MIMAT0000436	SEV Only	SEV Only	SEV Only	SEV Only	Neither
hsa-miR-376b	AUCAUAGAGGAAAAUCCAUGUU	hsa-miR-376b-3p	MIMAT0002172	SEV Only	Both	Neither	SEV Only	Neither
hsa-miR-299-5p	UGGUUUACCGUCCCACAUACAU	hsa-miR-299-5p	MIMAT0002890	Cell Only	Cell Only	Neither	SEV Only	Neither
hsa-miR-142-5p	CAUAAAGUAGAAAGCACUACU	hsa-miR-142-5p	MIMAT0000433	SEV Only	SEV Only	Neither	SEV Only	Neither
hsa-miR-760	CGGCUCUGGGUCUGUGGGGA	hsa-miR-760	MIMAT0004957	SEV Only	Neither	Neither	SEV Only	Neither
hsa-miR-144*	GGAUAUCAUCAUAUACUGUAAG	hsa-miR-144-5p	MIMAT0004600	SEV Only	Neither	Neither	SEV Only	Neither
hsa-miR-19b-1*	AGUUUUGCAGGUUUGCAUCCAGC	hsa-miR-19b-1-5p	MIMAT0004491	SEV Only	Cell Only	Cell Only	Neither	Neither
hsa-miR-193a-5p	UGGGUCUUUGCGGGCGAGAUGA	hsa-miR-193a-5p	MIMAT0004614	Cell Only	Neither	Cell Only	Neither	Neither
hsa-miR-410	AAUAUAACACAGAUGGCCUGU	hsa-miR-410-3p	MIMAT0002171	SEV Only	Both	Neither	Neither	Neither
hsa-miR-136	ACUCCAUUUGUUUUGAUGAUGGA	hsa-miR-136-5p	MIMAT0000448	SEV Only	Both	Neither	Neither	Neither
hsa-miR-154	UAGGUUAUCCGUGUUGCCUUCG	hsa-miR-154-5p	MIMAT0000452	SEV Only	Both	Neither	Neither	Neither
hsa-miR-24-1*	UGCCUACUGAGCUGAUAUCAGU	hsa-miR-24-1-5p	MIMAT0000079	SEV Only	Cell Only	Neither	Neither	Neither
hsa-miR-1909	CGCAGGGGCCGGGUGCUCACCG	hsa-miR-1909-3p	MIMAT0007883	Cell Only	Neither	Neither	Neither	Neither
hsa-let-7f-1*	CUAUACAAUCUAUUGCCUUCCC	hsa-let-7f-1-3p	MIMAT0004486	Neither	Both	Both	Both	Both
hsa-miR-888	UACUCAAAAAGCUGUCAGUCA	hsa-miR-888-5p	MIMAT0004916	Neither	Both	Both	Both	Both
hsa-miR-7	UGGAAGACUAGUGAUUUUGUUGU	hsa-miR-7-5p	MIMAT0000252	Neither	Both	Both	Both	Both
hsa-miR-16-2*	CCAAUAUUACUGUGCUGCUUUA	hsa-miR-16-2-3p	MIMAT0004518	Neither	Cell Only	Both	Both	Both
hsa-miR-98	UGAGGUAGUAAGUUGUAUUGUU	hsa-miR-98-5p	MIMAT0000096	Neither	Cell Only	Both	Both	Both
hsa-miR-187	UCGUGUCUUGUGUUGCAGCCGG	hsa-miR-187-3p	MIMAT0000262	Neither	SEV Only	Both	Both	Both
hsa-miR-375	UUUGUUCGUUCGGCUCGCGUGA	hsa-miR-375	MIMAT0000728	Neither	SEV Only	Both	Both	Both
hsa-miR-218	UUGUGCUUGAUCUAACCAUGU	hsa-miR-218-5p	MIMAT0000275	Neither	Neither	Both	Both	Both
hsa-miR-502-3p	AAUGCACCUGGGCAAGGAUUCA	hsa-miR-502-3p	MIMAT0004775	Neither	SEV Only	Cell Only	Both	Both
hsa-let-7b*	CUAUACAACCUACUGCCUUCCC	hsa-let-7b-3p	MIMAT0004482	Neither	Both	SEV Only	Both	Both
hsa-miR-30d*	CUUUCAGUCAGAUGUUUGCUGC	hsa-miR-30d-3p	MIMAT0004551	Neither	Neither	SEV Only	Both	Both
hsa-miR-194	UGUAACAGCAACUCCAUGUGGA	hsa-miR-194-5p	MIMAT0000460	Neither	Both	Neither	Both	Both
hsa-miR-598	UACGUCAUCGUUGUCAUCGUCA	hsa-miR-598-3p	MIMAT0003266	Neither	Neither	Neither	Both	Both
hsa-miR-491-5p	AGUGGGGAACCCUUCCAUGAGG	hsa-miR-491-5p	MIMAT0002807	Neither	Neither	SEV Only	Cell Only	Both
hsa-miR-215	AUGACCUAUGAAUUGACAGAC	hsa-miR-215-5p	MIMAT0000272	Neither	Both	Both	SEV Only	Both
hsa-miR-10a	UACCCUGUAGAUCCGAAUUUGUG	hsa-miR-10a-5p	MIMAT0000253	Neither	Both	Both	SEV Only	Both
hsa-miR-33b*	CAGUGCCUCGGCAGUGCAGCCC	hsa-miR-33b-3p	MIMAT0004811	Neither	Cell Only	Both	SEV Only	Both
hsa-miR-296-5p	AGGGCCCCCCCUCAAUCCUGU	hsa-miR-296-5p	MIMAT0000690	Neither	Neither	Neither	Neither	Both
hsa-miR-105	UCAAAUGCUCAGACUCCUGUGGU	hsa-miR-105-5p	MIMAT0000102	Neither	Neither	Neither	Neither	Both
hsa-miR-744*	CUGUUGCCACUAACCUCAACCU	hsa-miR-744-3p	MIMAT0004946	Neither	Cell Only	Cell Only	SEV Only	Cell Only
hsa-miR-34b*	UAGGCAGUGUCAUUAGCUGAUUG	hsa-miR-34b-5p	MIMAT0000685	Neither	Both	Both	Neither	Cell Only
hsa-miR-27b*	AGAGCUUAGCUGAUUGGUGAAC	hsa-miR-27b-5p	MIMAT0004588	Neither	Cell Only	Cell Only	Neither	Cell Only
hsa-miR-411*	UAUGUAACACGGUCCACUAACC	hsa-miR-411-3p	MIMAT0004813	Neither	Cell Only	Cell Only	Neither	Cell Only
hsa-miR-628-3p	UCUAGUAAGAGUGGCAGUCGA	hsa-miR-628-3p	MIMAT0003297	Neither	Cell Only	Cell Only	Neither	Cell Only
hsa-miR-148a*	AAAGUUCUGAGACACUCCGACU	hsa-miR-148a-5p	MIMAT0004549	Neither	Cell Only	Neither	Neither	Cell Only
hsa-miR-526b	CUCUUGAGGGAAGCACUUUCUGU	hsa-miR-526b-5p	MIMAT0002835	Neither	Neither	Neither	Neither	Cell Only
hsa-miR-767-5p	UGCACCAUGGUUGUCUGAGCAUG	hsa-miR-767-5p	MIMAT0003882	Neither	Neither	Neither	Neither	Cell Only
hsa-miR-589	UGAGAACCACGUCUGCUCUGAG	hsa-miR-589-5p	MIMAT0004799	Neither	Neither	SEV Only	Both	SEV Only
hsa-miR-450a	UUUUGCGAUGUGUUCCUAAUAU	hsa-miR-450a-5p	MIMAT0001545	Neither	Both	Cell Only	SEV Only	SEV Only
hsa-miR-326	CCUCUGGGCCCUUCCUCCAG	hsa-miR-326	MIMAT0000756	Neither	SEV Only	Cell Only	SEV Only	SEV Only
hsa-miR-122	UGGAGUGUGACAAUGGUGUUUG	hsa-miR-122-5p	MIMAT0000421	Neither	SEV Only	SEV Only	SEV Only	SEV Only
hsa-miR-378*	CUCCUGACUCCAGGUCCUGUGU	hsa-miR-378a-5p	MIMAT0000731	Neither	Both	Neither	SEV Only	SEV Only
hsa-let-7f-2*	CUAUACAGUCUACUGUCUUUCC	hsa-let-7f-2-3p	MIMAT0004487	Neither	Cell Only	Neither	SEV Only	SEV Only
hsa-miR-181c*	AACCAUCGACCGUUGAGUGGAC	hsa-miR-181c-3p	MIMAT0004559	Neither	Neither	Neither	SEV Only	SEV Only
hsa-miR-1260	AUCCCACCUCUGCCACCA	hsa-miR-1260a	MIMAT0005911	Neither	Neither	Neither	SEV Only	SEV Only
hsa-miR-135b*	AUGUAGGGCUAAAAGCCAUGGG	hsa-miR-135b-3p	MIMAT0004698	Neither	Neither	Cell Only	Neither	SEV Only
hsa-miR-665	ACCAGGAGGCUGAGGCCCCU	hsa-miR-665	MIMAT0004952	Neither	SEV Only	SEV Only	Neither	SEV Only
hsa-miR-638	AGGGAUCGCGGGCGGGUGGCGGCCU	hsa-miR-638	MIMAT0003308	Neither	SEV Only	Neither	Neither	SEV Only
hsa-miR-1913	UCUGCCCCCUCCGCUGCUGCCA	hsa-miR-1913	MIMAT0007888	Neither	SEV Only	Neither	Neither	SEV Only
hsa-miR-181c	AACAUUCAACCUGUCGGUGAGU	hsa-miR-181c-5p	MIMAT0000258	Neither	Neither	Both	Both	Neither
hsa-miR-629	UGGGUUUACGUUGGGAGAACU	hsa-miR-629-5p	MIMAT0004810	Neither	Neither	Both	Both	Neither
hsa-miR-103-2*	AGCUUCUUUACAGUGCUGCCUUG	hsa-miR-103a-2-5p	MIMAT0009196	Neither	Both	Cell Only	Both	Neither
hsa-miR-1249	ACGCCCUUCCCCCCCUUCUUCA	hsa-miR-1249-3p	MIMAT0005901	Neither	Cell Only	Cell Only	Both	Neither
hsa-miR-615-3p	UCCGAGCCUGGGUCUCCCUCUU	hsa-miR-615-3p	MIMAT0003283	Neither	Cell Only	Cell Only	Both	Neither
hsa-miR-361-5p	UUAUCAGAAUCUCCAGGGGUAC	hsa-miR-361-5p	MIMAT0000703	Neither	SEV Only	Cell Only	Both	Neither
hsa-miR-501-3p	AAUGCACCCGGGCAAGGAUUCU	hsa-miR-501-3p	MIMAT0004774	Neither	Neither	Cell Only	Both	Neither
hsa-miR-1266	CCUCAGGGCUGUAGAACAGGGCU	hsa-miR-1266-5p	MIMAT0005920	Neither	Neither	Cell Only	Both	Neither
hsa-miR-129-5p	CUUUUUGCGGUCUGGGCUUGC	hsa-miR-129-5p	MIMAT0000242	Neither	Both	Neither	Both	Neither
hsa-let-7a-2*	CUGUACAGCCUCCUAGCUUUCC	hsa-let-7a-2-3p	MIMAT0010195	Neither	Cell Only	Neither	Both	Neither
hsa-miR-520h	ACAAAGUGCUUCCCUUUAGAGU	hsa-miR-520h	MIMAT0002867	Neither	SEV Only	Neither	Both	Neither
hsa-miR-10b	UACCCUGUAGAACCGAAUUUGUG	hsa-miR-10b-5p	MIMAT0000254	Neither	SEV Only	Neither	Both	Neither
hsa-miR-562	AAAGUAGCUGUACCAUUUGC	hsa-miR-562	MIMAT0003226	Neither	Neither	Neither	Both	Neither
hsa-miR-221*	ACCUGGCAUACAAUGUAGAUUU	hsa-miR-221-5p	MIMAT0004568	Neither	Neither	Neither	Both	Neither
hsa-miR-490-3p	CAACCUGGAGGACUCCAUGCUG	hsa-miR-490-3p	MIMAT0002806	Neither	Neither	Neither	Both	Neither
hsa-miR-662	UCCCACGUUGUGGCCCAGCAG	hsa-miR-662	MIMAT0003325	Neither	Neither	Neither	Both	Neither
hsa-miR-182*	UGGUUCUAGACUUGCCAACUA	hsa-miR-182-3p	MIMAT0000260	Neither	Neither	Neither	Both	Neither
hsa-miR-346	UGUCUGCCCGCAUGCCUGCCUCU	hsa-miR-346	MIMAT0000773	Neither	Neither	Neither	Both	Neither
hsa-miR-548o	CCAAAACUGCAGUUACUUUUGC	hsa-miR-548o-3p	MIMAT0005919	Neither	Neither	Cell Only	Cell Only	Neither
hsa-miR-1296	UUAGGGCCCUGGCUCCAUCUCC	hsa-miR-1296-5p	MIMAT0005794	Neither	Neither	Cell Only	Cell Only	Neither
hsa-miR-138-1*	GCUACUUCACAACACCAGGGCC	hsa-miR-138-1-3p	MIMAT0004607	Neither	Cell Only	Neither	Cell Only	Neither
hsa-miR-671-3p	UCCGGUUCUCAGGGCUCCACC	hsa-miR-671-3p	MIMAT0004819	Neither	Cell Only	Neither	Cell Only	Neither
hsa-miR-758	UUUGUGACCUGGUCCACUAACC	hsa-miR-758-3p	MIMAT0003879	Neither	Cell Only	Neither	Cell Only	Neither
hsa-miR-520d-3p	AAAGUGCUUCUCUUUGGUGGGU	hsa-miR-520d-3p	MIMAT0002856	Neither	Neither	Neither	Cell Only	Neither
hsa-miR-412	ACUUCACCUGGUCCACUAGCCGU	hsa-miR-412-3p	MIMAT0002170	Neither	Neither	Neither	Cell Only	Neither
hsa-miR-92b*	AGGGACGGGACGCGGUGCAGUG	hsa-miR-92b-5p	MIMAT0004792	Neither	Neither	Neither	Cell Only	Neither
hsa-miR-30c-1*	CUGGGAGAGGGUUGUUUACUCC	hsa-miR-30c-1-3p	MIMAT0004674	Neither	Neither	Neither	Cell Only	Neither
hsa-miR-595	GAAGUGUGCCGUGGUGUGUCU	hsa-miR-595	MIMAT0003263	Neither	Neither	Neither	Cell Only	Neither
hsa-miR-663b	GGUGGCCCGGCCGUGCCUGAGG	hsa-miR-663b	MIMAT0005867	Neither	Neither	Neither	Cell Only	Neither
hsa-miR-361-3p	UCCCCCAGGUGUGAUUCUGAUUU	hsa-miR-361-3p	MIMAT0004682	Neither	SEV Only	Both	SEV Only	Neither
hsa-miR-1468	CUCCGUUUGCCUGUUUCGCUG	hsa-miR-1468-5p	MIMAT0006789	Neither	Neither	Both	SEV Only	Neither
hsa-miR-651	UUUAGGAUAAGCUUGACUUUUG	hsa-miR-651-5p	MIMAT0003321	Neither	Neither	Both	SEV Only	Neither
hsa-miR-548c-5p	AAAAGUAAUUGCGGUUUUUGCC	hsa-miR-548c-5p	MIMAT0004806	Neither	Neither	Cell Only	SEV Only	Neither
hsa-miR-191*	GCUGCGCUUGGAUUUCGUCCCC	hsa-miR-191-3p	MIMAT0001618	Neither	SEV Only	SEV Only	SEV Only	Neither
hsa-miR-660	UACCCAUUGCAUAUCGGAGUUG	hsa-miR-660-5p	MIMAT0003338	Neither	Both	Neither	SEV Only	Neither
hsa-miR-199a-3p	ACAGUAGUCUGCACAUUGGUUA	hsa-miR-199a-3p	MIMAT0000232	Neither	SEV Only	Neither	SEV Only	Neither
hsa-miR-125b-1*	ACGGGUUAGGCUCUUGGGAGCU	hsa-miR-125b-1-3p	MIMAT0004592	Neither	SEV Only	Neither	SEV Only	Neither
hsa-miR-92a-1*	AGGUUGGGAUCGGUUGCAAUGCU	hsa-miR-92a-1-5p	MIMAT0004507	Neither	SEV Only	Neither	SEV Only	Neither
hsa-miR-323-3p	CACAUUACACGGUCGACCUCU	hsa-miR-323a-3p	MIMAT0000755	Neither	SEV Only	Neither	SEV Only	Neither
hsa-miR-199b-5p	CCCAGUGUUUAGACUAUCUGUUC	hsa-miR-199b-5p	MIMAT0000263	Neither	SEV Only	Neither	SEV Only	Neither
hsa-miR-499-3p	AACAUCACAGCAAGUCUGUGCU	hsa-miR-499a-3p	MIMAT0004772	Neither	Neither	Neither	SEV Only	Neither
hsa-miR-362-5p	AAUCCUUGGAACCUAGGUGUGAGU	hsa-miR-362-5p	MIMAT0000705	Neither	Neither	Neither	SEV Only	Neither
hsa-miR-885-3p	AGGCAGCGGGGUGUAGUGGAUA	hsa-miR-885-3p	MIMAT0004948	Neither	Neither	Neither	SEV Only	Neither
hsa-miR-604	AGGCUGCGGAAUUCAGGAC	hsa-miR-604	MIMAT0003272	Neither	Neither	Neither	SEV Only	Neither
hsa-miR-342-5p	AGGGGUGCUAUCUGUGAUUGA	hsa-miR-342-5p	MIMAT0004694	Neither	Neither	Neither	SEV Only	Neither
hsa-miR-409-5p	AGGUUACCCGAGCAACUUUGCAU	hsa-miR-409-5p	MIMAT0001638	Neither	Neither	Neither	SEV Only	Neither
hsa-miR-616	AGUCAUUGGAGGGUUUGAGCAG	hsa-miR-616-3p	MIMAT0004805	Neither	Neither	Neither	SEV Only	Neither
hsa-miR-34a*	CAAUCAGCAAGUAUACUGCCCU	hsa-miR-34a-3p	MIMAT0004557	Neither	Neither	Neither	SEV Only	Neither
hsa-miR-200a*	CAUCUUACCGGACAGUGCUGGA	hsa-miR-200a-5p	MIMAT0001620	Neither	Neither	Neither	SEV Only	Neither
hsa-miR-1908	CGGCGGGGACGGCGAUUGGUC	hsa-miR-1908-5p	MIMAT0007881	Neither	Neither	Neither	SEV Only	Neither
hsa-let-7a*	CUAUACAAUCUACUGUCUUUC	hsa-let-7a-3p	MIMAT0004481	Neither	Neither	Neither	SEV Only	Neither
hsa-miR-192*	CUGCCAAUUCCAUAGGUCACAG	hsa-miR-192-3p	MIMAT0004543	Neither	Neither	Neither	SEV Only	Neither
hsa-miR-1471	GCCCGCGUGUGGAGCCAGGUGU	hsa-miR-1471	MIMAT0007349	Neither	Neither	Neither	SEV Only	Neither
hsa-miR-627	GUGAGUCUCUAAGAAAAGAGGA	hsa-miR-627-5p	MIMAT0003296	Neither	Neither	Neither	SEV Only	Neither
hsa-miR-632	GUGUCUGCUUCCUGUGGGA	hsa-miR-632	MIMAT0003302	Neither	Neither	Neither	SEV Only	Neither
hsa-miR-338-3p	UCCAGCAUCAGUGAUUUUGUUG	hsa-miR-338-3p	MIMAT0000763	Neither	Neither	Neither	SEV Only	Neither
hsa-miR-340*	UCCGUCUCAGUUACUUUAUAGC	hsa-miR-340-3p	MIMAT0000750	Neither	Neither	Neither	SEV Only	Neither
hsa-miR-29c*	UGACCGAUUUCUCCUGGUGUUC	hsa-miR-29c-5p	MIMAT0004673	Neither	Neither	Neither	SEV Only	Neither
hsa-miR-146b-5p	UGAGAACUGAAUUCCAUAGGCU	hsa-miR-146b-5p	MIMAT0002809	Neither	Neither	Neither	SEV Only	Neither
hsa-miR-496	UGAGUAUUACAUGGCCAAUCUC	hsa-miR-496	MIMAT0002818	Neither	Neither	Neither	SEV Only	Neither
hsa-miR-1207-5p	UGGCAGGGAGGCUGGGAGGGG	hsa-miR-1207-5p	MIMAT0005871	Neither	Neither	Neither	SEV Only	Neither
hsa-miR-204	UUCCCUUUGUCAUCCUAUGCCU	hsa-miR-204-5p	MIMAT0000265	Neither	Neither	Neither	SEV Only	Neither
hsa-miR-26a-1*	CCUAUUCUUGGUUACUUGCACG	hsa-miR-26a-1-3p	MIMAT0004499	Neither	SEV Only	Cell Only	Neither	Neither
hsa-miR-576-3p	AAGAUGUGGAAAAAUUGGAAUC	hsa-miR-576-3p	MIMAT0004796	Neither	Neither	Cell Only	Neither	Neither
hsa-miR-550a	AGUGCCUGAGGGAGUAAGAGCCC	hsa-miR-550a-5p	MIMAT0004800	Neither	Neither	Cell Only	Neither	Neither
hsa-miR-629*	GUUCUCCCAACGUAAGCCCAGC	hsa-miR-629-3p	MIMAT0003298	Neither	Neither	Cell Only	Neither	Neither
hsa-miR-582-3p	UAACUGGUUGAACAACUGAACC	hsa-miR-582-3p	MIMAT0004797	Neither	Neither	Cell Only	Neither	Neither
hsa-miR-137	UUAUUGCUUAAGAAUACGCGUAG	hsa-miR-137	MIMAT0000429	Neither	Neither	Cell Only	Neither	Neither
hsa-miR-431	UGUCUUGCAGGCCGUCAUGCA	hsa-miR-431-5p	MIMAT0001625	Neither	Both	Neither	Neither	Neither
hsa-miR-365*	AGGGACUUUCAGGGGCAGCUGU	hsa-miR-365b-5p	MIMAT0022833	Neither	Cell Only	Neither	Neither	Neither
hsa-miR-621	GGCUAGCAACAGCGCUUACCU	hsa-miR-621	MIMAT0003290	Neither	Cell Only	Neither	Neither	Neither
hsa-miR-654-3p	UAUGUCUGCUGACCAUCACCUU	hsa-miR-654-3p	MIMAT0004814	Neither	Cell Only	Neither	Neither	Neither
hsa-miR-483-3p	UCACUCCUCUCCUCCCGUCUU	hsa-miR-483-3p	MIMAT0002173	Neither	Cell Only	Neither	Neither	Neither
hsa-miR-877*	UCCUCUUCUCCCUCCUCCCAG	hsa-miR-877-3p	MIMAT0004950	Neither	Cell Only	Neither	Neither	Neither
hsa-miR-23b*	UGGGUUCCUGGCAUGCUGAUUU	hsa-miR-23b-5p	MIMAT0004587	Neither	Cell Only	Neither	Neither	Neither
hsa-miR-95	UUCAACGGGUAUUUAUUGAGCA	hsa-miR-95-3p	MIMAT0000094	Neither	Cell Only	Neither	Neither	Neither
hsa-miR-193a-3p	AACUGGCCUACAAAGUCCCAGU	hsa-miR-193a-3p	MIMAT0000459	Neither	SEV Only	Neither	Neither	Neither
hsa-miR-154*	AAUCAUACACGGUUGACCUAUU	hsa-miR-154-3p	MIMAT0000453	Neither	SEV Only	Neither	Neither	Neither
hsa-miR-487b	AAUCGUACAGGGUCAUCCACUU	hsa-miR-487b-3p	MIMAT0003180	Neither	SEV Only	Neither	Neither	Neither
hsa-miR-377	AUCACACAAAGGCAACUUUUGU	hsa-miR-377-3p	MIMAT0000730	Neither	SEV Only	Neither	Neither	Neither
hsa-let-7i*	CUGCGCAAGCUACUGCCUUGCU	hsa-let-7i-3p	MIMAT0004585	Neither	SEV Only	Neither	Neither	Neither
hsa-miR-33b	GUGCAUUGCUGUUGCAUUGC	hsa-miR-33b-5p	MIMAT0003301	Neither	SEV Only	Neither	Neither	Neither
hsa-miR-624*	UAGUACCAGUACCUUGUGUUCA	hsa-miR-624-5p	MIMAT0003293	Neither	SEV Only	Neither	Neither	Neither
hsa-miR-196b*	UCGACAGCACGACACUGCCUUC	hsa-miR-196b-3p	MIMAT0009201	Neither	SEV Only	Neither	Neither	Neither
hsa-miR-432	UCUUGGAGUAGGUCAUUGGGUGG	hsa-miR-432-5p	MIMAT0002814	Neither	SEV Only	Neither	Neither	Neither
hsa-miR-493	UGAAGGUCUACUGUGUGCCAGG	hsa-miR-493-3p	MIMAT0003161	Neither	SEV Only	Neither	Neither	Neither
hsa-miR-509-3p	UGAUUGGUACGUCUGUGGGUAG	hsa-miR-509-3p	MIMAT0002881	Neither	SEV Only	Neither	Neither	Neither
hsa-miR-654-5p	UGGUGGGCCGCAGAACAUGUGC	hsa-miR-654-5p	MIMAT0003330	Neither	SEV Only	Neither	Neither	Neither
hsa-miR-1537	AAAACCGUCUAGUUACAGUUGU	hsa-miR-1537-3p	MIMAT0007399	Neither	Neither	Neither	Neither	Neither
hsa-miR-553	AAAACGGUGAGAUUUUGUUUU	hsa-miR-553	MIMAT0003216	Neither	Neither	Neither	Neither	Neither
hsa-miR-548h	AAAAGUAAUCGCGGUUUUUGUC	hsa-miR-548h-5p	MIMAT0005928	Neither	Neither	Neither	Neither	Neither
hsa-miR-548a-5p	AAAAGUAAUUGCGAGUUUUACC	hsa-miR-548a-5p	MIMAT0004803	Neither	Neither	Neither	Neither	Neither
hsa-miR-548i	AAAAGUAAUUGCGGAUUUUGCC	hsa-miR-548i	MIMAT0005935	Neither	Neither	Neither	Neither	Neither
hsa-miR-548j	AAAAGUAAUUGCGGUCUUUGGU	hsa-miR-548j-5p	MIMAT0005875	Neither	Neither	Neither	Neither	Neither
hsa-miR-548d-5p	AAAAGUAAUUGUGGUUUUUGCC	hsa-miR-548d-5p	MIMAT0004812	Neither	Neither	Neither	Neither	Neither
hsa-miR-548k	AAAAGUACUUGCGGAUUUUGCU	hsa-miR-548k	MIMAT0005882	Neither	Neither	Neither	Neither	Neither
hsa-miR-548l	AAAAGUAUUUGCGGGUUUUGUC	hsa-miR-548l	MIMAT0005889	Neither	Neither	Neither	Neither	Neither
hsa-miR-522	AAAAUGGUUCCCUUUAGAGUGU	hsa-miR-522-3p	MIMAT0002868	Neither	Neither	Neither	Neither	Neither
hsa-miR-649	AAACCUGUGUUGUUCAAGAGUC	hsa-miR-649	MIMAT0003319	Neither	Neither	Neither	Neither	Neither
hsa-miR-641	AAAGACAUAGGAUAGAGUCACCUC	hsa-miR-641	MIMAT0003311	Neither	Neither	Neither	Neither	Neither
hsa-miR-518e	AAAGCGCUUCCCUUCAGAGUG	hsa-miR-518e-3p	MIMAT0002861	Neither	Neither	Neither	Neither	Neither
hsa-miR-541*	AAAGGAUUCUGCUGUCGGUCCCACU	hsa-miR-541-5p	MIMAT0004919	Neither	Neither	Neither	Neither	Neither
hsa-miR-519b-3p	AAAGUGCAUCCUUUUAGAGGUU	hsa-miR-519b-3p	MIMAT0002837	Neither	Neither	Neither	Neither	Neither
hsa-miR-519a	AAAGUGCAUCCUUUUAGAGUGU	hsa-miR-519a-3p	MIMAT0002869	Neither	Neither	Neither	Neither	Neither
hsa-miR-519c-3p	AAAGUGCAUCUUUUUAGAGGAU	hsa-miR-519c-3p	MIMAT0002832	Neither	Neither	Neither	Neither	Neither
hsa-miR-372	AAAGUGCUGCGACAUUUGAGCGU	hsa-miR-372-3p	MIMAT0000724	Neither	Neither	Neither	Neither	Neither
hsa-miR-520a-3p	AAAGUGCUUCCCUUUGGACUGU	hsa-miR-520a-3p	MIMAT0002834	Neither	Neither	Neither	Neither	Neither
hsa-miR-520b	AAAGUGCUUCCUUUUAGAGGG	hsa-miR-520b	MIMAT0002843	Neither	Neither	Neither	Neither	Neither
hsa-miR-520c-3p	AAAGUGCUUCCUUUUAGAGGGU	hsa-miR-520c-3p	MIMAT0002846	Neither	Neither	Neither	Neither	Neither
hsa-miR-520e	AAAGUGCUUCCUUUUUGAGGG	hsa-miR-520e	MIMAT0002825	Neither	Neither	Neither	Neither	Neither
hsa-miR-216b	AAAUCUCUGCAGGCAAAUGUGA	hsa-miR-216b-5p	MIMAT0004959	Neither	Neither	Neither	Neither	Neither
hsa-miR-338-5p	AACAAUAUCCUGGUGCUGAGUG	hsa-miR-338-5p	MIMAT0004701	Neither	Neither	Neither	Neither	Neither
hsa-miR-362-3p	AACACACCUAUUCAAGGAUUCA	hsa-miR-362-3p	MIMAT0004683	Neither	Neither	Neither	Neither	Neither
hsa-miR-329	AACACACCUGGUUAACCUCUUU	hsa-miR-329-3p	MIMAT0001629	Neither	Neither	Neither	Neither	Neither
hsa-miR-552	AACAGGUGACUGGUUAGACAA	hsa-miR-552-3p	MIMAT0003215	Neither	Neither	Neither	Neither	Neither
hsa-miR-634	AACCAGCACCCCAACUUUGGAC	hsa-miR-634	MIMAT0003304	Neither	Neither	Neither	Neither	Neither
hsa-miR-521	AACGCACUUCCCUUUAGAGUGU	hsa-miR-521	MIMAT0002854	Neither	Neither	Neither	Neither	Neither
hsa-miR-122*	AACGCCAUUAUCACACUAAAUA	hsa-miR-122-3p	MIMAT0004590	Neither	Neither	Neither	Neither	Neither
hsa-miR-1243	AACUGGAUCAAUUAUAGGAGUG	hsa-miR-1243	MIMAT0005894	Neither	Neither	Neither	Neither	Neither
hsa-miR-646	AAGCAGCUGCCUCUGAGGC	hsa-miR-646	MIMAT0003316	Neither	Neither	Neither	Neither	Neither
hsa-miR-1179	AAGCAUUCUUUCAUUGGUUGG	hsa-miR-1179	MIMAT0005824	Neither	Neither	Neither	Neither	Neither
hsa-miR-129-3p	AAGCCCUUACCCCAAAAAGCAU	hsa-miR-129-2-3p	MIMAT0004605	Neither	Neither	Neither	Neither	Neither
hsa-miR-129*	AAGCCCUUACCCCAAAAAGUAU	hsa-miR-129-1-3p	MIMAT0004548	Neither	Neither	Neither	Neither	Neither
hsa-miR-596	AAGCCUGCCCGGCUCCUCGGG	hsa-miR-596	MIMAT0003264	Neither	Neither	Neither	Neither	Neither
hsa-miR-1244	AAGUAGUUGGUUUGUAUGAGAUGGUU	hsa-miR-1244	MIMAT0005896	Neither	Neither	Neither	Neither	Neither
hsa-miR-1245	AAGUGAUCUAAAGGCCUACAU	hsa-miR-1245a	MIMAT0005897	Neither	Neither	Neither	Neither	Neither
hsa-miR-371-3p	AAGUGCCGCCAUCUUUUGAGUGU	hsa-miR-371a-3p	MIMAT0000723	Neither	Neither	Neither	Neither	Neither
hsa-miR-519e	AAGUGCCUCCUUUUAGAGUGUU	hsa-miR-519e-3p	MIMAT0002829	Neither	Neither	Neither	Neither	Neither
hsa-miR-512-3p	AAGUGCUGUCAUAGCUGAGGUC	hsa-miR-512-3p	MIMAT0002823	Neither	Neither	Neither	Neither	Neither
hsa-miR-520f	AAGUGCUUCCUUUUAGAGGGUU	hsa-miR-520f-3p	MIMAT0002830	Neither	Neither	Neither	Neither	Neither
hsa-miR-148b*	AAGUUCUGUUAUACACUCAGGC	hsa-miR-148b-5p	MIMAT0004699	Neither	Neither	Neither	Neither	Neither
hsa-miR-487a	AAUCAUACAGGGACAUCCAGUU	hsa-miR-487a-3p	MIMAT0002178	Neither	Neither	Neither	Neither	Neither
hsa-miR-96*	AAUCAUGUGCAGUGCCAAUAUG	hsa-miR-96-3p	MIMAT0004510	Neither	Neither	Neither	Neither	Neither
hsa-miR-363	AAUUGCACGGUAUCCAUCUGUA	hsa-miR-363-3p	MIMAT0000707	Neither	Neither	Neither	Neither	Neither
hsa-miR-367	AAUUGCACUUUAGCAAUGGUGA	hsa-miR-367-3p	MIMAT0000719	Neither	Neither	Neither	Neither	Neither
hsa-miR-520g	ACAAAGUGCUUCCCUUUAGAGUGU	hsa-miR-520g-3p	MIMAT0002858	Neither	Neither	Neither	Neither	Neither
hsa-miR-10b*	ACAGAUUCGAUUCUAGGGGAAU	hsa-miR-10b-3p	MIMAT0004556	Neither	Neither	Neither	Neither	Neither
hsa-miR-214	ACAGCAGGCACAGACAGGCAGU	hsa-miR-214-3p	MIMAT0000271	Neither	Neither	Neither	Neither	Neither
hsa-miR-936	ACAGUAGAGGGAGGAAUCGCAG	hsa-miR-936	MIMAT0004979	Neither	Neither	Neither	Neither	Neither
hsa-miR-622	ACAGUCUGCUGAGGUUGGAGC	hsa-miR-622	MIMAT0003291	Neither	Neither	Neither	Neither	Neither
hsa-miR-454*	ACCCUAUCAAUAUUGUCUCUGC	hsa-miR-454-5p	MIMAT0003884	Neither	Neither	Neither	Neither	Neither
hsa-miR-1248	ACCUUCUUGUAUAAGCACUGUGCUAAA	hsa-miR-1248	MIMAT0005900	Neither	Neither	Neither	Neither	Neither
hsa-miR-105*	ACGGAUGUUUGAGCAUGUGCUA	hsa-miR-105-3p	MIMAT0004516	Neither	Neither	Neither	Neither	Neither
hsa-miR-616*	ACUCAAAACCCUUCAGUGACUU	hsa-miR-616-5p	MIMAT0003284	Neither	Neither	Neither	Neither	Neither
hsa-miR-373*	ACUCAAAAUGGGGGCGCUUUCC	hsa-miR-373-5p	MIMAT0000725	Neither	Neither	Neither	Neither	Neither
hsa-miR-371-5p	ACUCAAACUGUGGGGGCACU	hsa-miR-371a-5p	MIMAT0004687	Neither	Neither	Neither	Neither	Neither
hsa-miR-422a	ACUGGACUUAGGGUCAGAAGGC	hsa-miR-422a	MIMAT0001339	Neither	Neither	Neither	Neither	Neither
hsa-miR-637	ACUGGGGGCUUUCGGGCUCUGCGU	hsa-miR-637	MIMAT0003307	Neither	Neither	Neither	Neither	Neither
hsa-miR-20b*	ACUGUAGUAUGGGCACUUCCAG	hsa-miR-20b-3p	MIMAT0004752	Neither	Neither	Neither	Neither	Neither
hsa-miR-302a*	ACUUAAACGUGGAUGUACUUGCU	hsa-miR-302a-5p	MIMAT0000683	Neither	Neither	Neither	Neither	Neither
hsa-miR-600	ACUUACAGACAAGAGCCUUGCUC	hsa-miR-600	MIMAT0003268	Neither	Neither	Neither	Neither	Neither
hsa-miR-643	ACUUGUAUGCUAGCUCAGGUAG	hsa-miR-643	MIMAT0003313	Neither	Neither	Neither	Neither	Neither
hsa-miR-302d*	ACUUUAACAUGGAGGCACUUGC	hsa-miR-302d-5p	MIMAT0004685	Neither	Neither	Neither	Neither	Neither
hsa-miR-1252	AGAAGGAAAUUGAAUUCAUUUA	hsa-miR-1252-5p	MIMAT0005944	Neither	Neither	Neither	Neither	Neither
hsa-miR-219-2-3p	AGAAUUGUGGCUGGACAUCUGU	hsa-miR-219a-2-3p	MIMAT0004675	Neither	Neither	Neither	Neither	Neither
hsa-miR-591	AGACCAUGGGUUCUCAUUGU	hsa-miR-591	MIMAT0003259	Neither	Neither	Neither	Neither	Neither
hsa-miR-504	AGACCCUGGUCUGCACUCUAUC	hsa-miR-504-5p	MIMAT0002875	Neither	Neither	Neither	Neither	Neither
hsa-miR-631	AGACCUGGCCCAGACCUCAGC	hsa-miR-631	MIMAT0003300	Neither	Neither	Neither	Neither	Neither
hsa-miR-617	AGACUUCCCAUUUGAAGGUGGC	hsa-miR-617	MIMAT0003286	Neither	Neither	Neither	Neither	Neither
hsa-miR-1253	AGAGAAGAAGAUCAGCCUGCA	hsa-miR-1253	MIMAT0005904	Neither	Neither	Neither	Neither	Neither
hsa-miR-1185	AGAGGAUACCCUUUGUAUGUU	hsa-miR-1185-5p	MIMAT0005798	Neither	Neither	Neither	Neither	Neither
hsa-miR-202	AGAGGUAUAGGGCAUGGGAA	hsa-miR-202-3p	MIMAT0002811	Neither	Neither	Neither	Neither	Neither
hsa-miR-924	AGAGUCUUGUGAUGUCUUGC	hsa-miR-924	MIMAT0004974	Neither	Neither	Neither	Neither	Neither
hsa-miR-219-1-3p	AGAGUUGAGUCUGGACGUCCCG	hsa-miR-219a-1-3p	MIMAT0004567	Neither	Neither	Neither	Neither	Neither
hsa-miR-383	AGAUCAGAAGGUGAUUGUGGCU	hsa-miR-383-5p	MIMAT0000738	Neither	Neither	Neither	Neither	Neither
hsa-miR-369-5p	AGAUCGACCGUGUUAUAUUCGC	hsa-miR-369-5p	MIMAT0001621	Neither	Neither	Neither	Neither	Neither
hsa-miR-298	AGCAGAAGCAGGGAGGUUCUCCCA	hsa-miR-298	MIMAT0004901	Neither	Neither	Neither	Neither	Neither
hsa-miR-1254	AGCCUGGAAGCUGGAGCCUGCAGU	hsa-miR-1254	MIMAT0005905	Neither	Neither	Neither	Neither	Neither
hsa-miR-626	AGCUGUCUGAAAAUGUCUU	hsa-miR-626	MIMAT0003295	Neither	Neither	Neither	Neither	Neither
hsa-miR-492	AGGACCUGCGGGACAAGAUUCUU	hsa-miR-492	MIMAT0002812	Neither	Neither	Neither	Neither	Neither
hsa-miR-650	AGGAGGCAGCGCUCUCAGGAC	hsa-miR-650	MIMAT0003320	Neither	Neither	Neither	Neither	Neither
hsa-miR-593*	AGGCACCAGCCAGGCAUUGCUCAGC	hsa-miR-593-5p	MIMAT0003261	Neither	Neither	Neither	Neither	Neither
hsa-miR-564	AGGCACGGUGUCAGCAGGC	hsa-miR-564	MIMAT0003228	Neither	Neither	Neither	Neither	Neither
hsa-miR-449b	AGGCAGUGUAUUGUUAGCUGGC	hsa-miR-449b-5p	MIMAT0003327	Neither	Neither	Neither	Neither	Neither
hsa-miR-1256	AGGCAUUGACUUCUCACUAGCU	hsa-miR-1256	MIMAT0005907	Neither	Neither	Neither	Neither	Neither
hsa-miR-149*	AGGGAGGGACGGGGGCUGUGC	hsa-miR-149-3p	MIMAT0004609	Neither	Neither	Neither	Neither	Neither
hsa-miR-185*	AGGGGCUGGCUUUCCUCUGGUC	hsa-miR-185-3p	MIMAT0004611	Neither	Neither	Neither	Neither	Neither
hsa-miR-608	AGGGGUGGUGUUGGGACAGCUCCGU	hsa-miR-608	MIMAT0003276	Neither	Neither	Neither	Neither	Neither
hsa-miR-555	AGGGUAAGCUGAACCUCUGAU	hsa-miR-555	MIMAT0003219	Neither	Neither	Neither	Neither	Neither
hsa-miR-609	AGGGUGUUUCUCUCAUCUCU	hsa-miR-609	MIMAT0003277	Neither	Neither	Neither	Neither	Neither
hsa-miR-323-5p	AGGUGGUCCGUGGCGCGUUCGC	hsa-miR-323a-5p	MIMAT0004696	Neither	Neither	Neither	Neither	Neither
hsa-miR-323b-5p	AGGUUGUCCGUGGUGAGUUCGCA	hsa-miR-323b-5p	MIMAT0001630	Neither	Neither	Neither	Neither	Neither
hsa-miR-567	AGUAUGUUCUUCCAGGACAGAAC	hsa-miR-567	MIMAT0003231	Neither	Neither	Neither	Neither	Neither
hsa-miR-630	AGUAUUCUGUACCAGGGAAGGU	hsa-miR-630	MIMAT0003299	Neither	Neither	Neither	Neither	Neither
hsa-miR-1258	AGUUAGGAUUAGGUCGUGGAA	hsa-miR-1258	MIMAT0005909	Neither	Neither	Neither	Neither	Neither
hsa-miR-19b-2*	AGUUUUGCAGGUUUGCAUUUCA	hsa-miR-19b-2-5p	MIMAT0004492	Neither	Neither	Neither	Neither	Neither
hsa-miR-9*	AUAAAGCUAGAUAACCGAAAGU	hsa-miR-9-3p	MIMAT0000442	Neither	Neither	Neither	Neither	Neither
hsa-miR-208b	AUAAGACGAACAAAAGGUUUGU	hsa-miR-208b-3p	MIMAT0004960	Neither	Neither	Neither	Neither	Neither
hsa-miR-208a	AUAAGACGAGCAAAAAGCUUGU	hsa-miR-208a-3p	MIMAT0000241	Neither	Neither	Neither	Neither	Neither
hsa-miR-556-3p	AUAUUACCAUUAGCUCAUCUUU	hsa-miR-556-3p	MIMAT0004793	Neither	Neither	Neither	Neither	Neither
hsa-miR-433	AUCAUGAUGGGCUCCUCGGUGU	hsa-miR-433-3p	MIMAT0001627	Neither	Neither	Neither	Neither	Neither
hsa-miR-623	AUCCCUUGCAGGGGCUGUUGGGU	hsa-miR-623	MIMAT0003292	Neither	Neither	Neither	Neither	Neither
hsa-miR-639	AUCGCUGCGGUUGCGAGCGCUGU	hsa-miR-639	MIMAT0003309	Neither	Neither	Neither	Neither	Neither
hsa-miR-517a	AUCGUGCAUCCCUUUAGAGUGU	hsa-miR-517a-3p	MIMAT0002852	Neither	Neither	Neither	Neither	Neither
hsa-miR-517c	AUCGUGCAUCCUUUUAGAGUGU	hsa-miR-517c-3p	MIMAT0002866	Neither	Neither	Neither	Neither	Neither
hsa-miR-516b	AUCUGGAGGUAAGAAGCACUUU	hsa-miR-516b-5p	MIMAT0002859	Neither	Neither	Neither	Neither	Neither
hsa-miR-640	AUGAUCCAGGAACCUGCCUCU	hsa-miR-640	MIMAT0003310	Neither	Neither	Neither	Neither	Neither
hsa-miR-628-5p	AUGCUGACAUAUUUACUAGAGG	hsa-miR-628-5p	MIMAT0004809	Neither	Neither	Neither	Neither	Neither
hsa-miR-620	AUGGAGAUAGAUAUAGAAAU	hsa-miR-620	MIMAT0003289	Neither	Neither	Neither	Neither	Neither
hsa-miR-1263	AUGGUACCCUGGCAUACUGAGU	hsa-miR-1263	MIMAT0005915	Neither	Neither	Neither	Neither	Neither
hsa-miR-218-1*	AUGGUUCCGUCAAGCACCAUGG	hsa-miR-218-1-3p	MIMAT0004565	Neither	Neither	Neither	Neither	Neither
hsa-miR-297	AUGUAUGUGUGCAUGUGCAUG	hsa-miR-297	MIMAT0004450	Neither	Neither	Neither	Neither	Neither
hsa-miR-384	AUUCCUAGAAAUUGUUCAUA	hsa-miR-384	MIMAT0001075	Neither	Neither	Neither	Neither	Neither
hsa-miR-576-5p	AUUCUAAUUUCUCCACGUCUUU	hsa-miR-576-5p	MIMAT0003241	Neither	Neither	Neither	Neither	Neither
hsa-miR-544	AUUCUGCAUUUUUAGCAAGUUC	hsa-miR-544a	MIMAT0003164	Neither	Neither	Neither	Neither	Neither
hsa-miR-514	AUUGACACUUCUGUGAGUAGA	hsa-miR-514a-3p	MIMAT0002883	Neither	Neither	Neither	Neither	Neither
hsa-miR-2113	AUUUGUGCUUGGCUCUGUCAC	hsa-miR-2113	MIMAT0009206	Neither	Neither	Neither	Neither	Neither
hsa-miR-548c-3p	CAAAAAUCUCAAUUACUUUUGC	hsa-miR-548c-3p	MIMAT0003285	Neither	Neither	Neither	Neither	Neither
hsa-miR-424*	CAAAACGUGAGGCGCUGCUAU	hsa-miR-424-3p	MIMAT0004749	Neither	Neither	Neither	Neither	Neither
hsa-miR-583	CAAAGAGGAAGGUCCCAUUAC	hsa-miR-583	MIMAT0003248	Neither	Neither	Neither	Neither	Neither
hsa-miR-518b	CAAAGCGCUCCCCUUUAGAGGU	hsa-miR-518b	MIMAT0002844	Neither	Neither	Neither	Neither	Neither
hsa-miR-518d-3p	CAAAGCGCUUCCCUUUGGAGC	hsa-miR-518d-3p	MIMAT0002864	Neither	Neither	Neither	Neither	Neither
hsa-miR-518c	CAAAGCGCUUCUCUUUAGAGUGU	hsa-miR-518c-3p	MIMAT0002848	Neither	Neither	Neither	Neither	Neither
hsa-miR-548m	CAAAGGUAUUUGUGGUUUUUG	hsa-miR-548m	MIMAT0005917	Neither	Neither	Neither	Neither	Neither
hsa-miR-519d	CAAAGUGCCUCCCUUUAGAGUG	hsa-miR-519d-3p	MIMAT0002853	Neither	Neither	Neither	Neither	Neither
hsa-miR-20b	CAAAGUGCUCAUAGUGCAGGUAG	hsa-miR-20b-5p	MIMAT0001413	Neither	Neither	Neither	Neither	Neither
hsa-miR-561	CAAAGUUUAAGAUCCUUGAAGU	hsa-miR-561-3p	MIMAT0003225	Neither	Neither	Neither	Neither	Neither
hsa-miR-10a*	CAAAUUCGUAUCUAGGGGAAUA	hsa-miR-10a-3p	MIMAT0004555	Neither	Neither	Neither	Neither	Neither
hsa-miR-7-1*	CAACAAAUCACAGUCUGCCAUA	hsa-miR-7-1-3p	MIMAT0004553	Neither	Neither	Neither	Neither	Neither
hsa-miR-7-2*	CAACAAAUCCCAGUCUACCUAA	hsa-miR-7-2-3p	MIMAT0004554	Neither	Neither	Neither	Neither	Neither
hsa-miR-708*	CAACUAGACUGUGAGCUUCUAG	hsa-miR-708-3p	MIMAT0004927	Neither	Neither	Neither	Neither	Neither
hsa-miR-548b-3p	CAAGAACCUCAGUUGCUUUUGU	hsa-miR-548b-3p	MIMAT0003254	Neither	Neither	Neither	Neither	Neither
hsa-miR-99a*	CAAGCUCGCUUCUAUGGGUCUG	hsa-miR-99a-3p	MIMAT0004511	Neither	Neither	Neither	Neither	Neither
hsa-miR-100*	CAAGCUUGUAUCUAUAGGUAUG	hsa-miR-100-3p	MIMAT0004512	Neither	Neither	Neither	Neither	Neither
hsa-miR-1264	CAAGUCUUAUUUGAGCACCUGUU	hsa-miR-1264	MIMAT0005791	Neither	Neither	Neither	Neither	Neither
hsa-miR-33a*	CAAUGUUUCCACAGUGCAUCAC	hsa-miR-33a-3p	MIMAT0004506	Neither	Neither	Neither	Neither	Neither
hsa-miR-603	CACACACUGCAAUUACUUUUGC	hsa-miR-603	MIMAT0003271	Neither	Neither	Neither	Neither	Neither
hsa-miR-1911*	CACCAGGCAUUGUGGUCUCC	hsa-miR-1911-3p	MIMAT0007886	Neither	Neither	Neither	Neither	Neither
hsa-miR-512-5p	CACUCAGCCUUGAGGGCACUUUC	hsa-miR-512-5p	MIMAT0002822	Neither	Neither	Neither	Neither	Neither
hsa-miR-1183	CACUGUAGGUGAUGGUGAGAGUGGGCA	hsa-miR-1183	MIMAT0005828	Neither	Neither	Neither	Neither	Neither
hsa-miR-892a	CACUGUGUCCUUUCUGCGUAG	hsa-miR-892a	MIMAT0004907	Neither	Neither	Neither	Neither	Neither
hsa-miR-497	CAGCAGCACACUGUGGUUUGU	hsa-miR-497-5p	MIMAT0002820	Neither	Neither	Neither	Neither	Neither
hsa-miR-449b*	CAGCCACAACUACCCUGCCACU	hsa-miR-449b-3p	MIMAT0009203	Neither	Neither	Neither	Neither	Neither
hsa-miR-1265	CAGGAUGUGGUCAAGUGUUGUU	hsa-miR-1265	MIMAT0005918	Neither	Neither	Neither	Neither	Neither
hsa-miR-15a*	CAGGCCAUAUUGUGCUGCCUCA	hsa-miR-15a-3p	MIMAT0004488	Neither	Neither	Neither	Neither	Neither
hsa-miR-431*	CAGGUCGUCUUGCAGGGCUUCU	hsa-miR-431-3p	MIMAT0004757	Neither	Neither	Neither	Neither	Neither
hsa-miR-802	CAGUAACAAAGAUUCAUCCUUGU	hsa-miR-802	MIMAT0004185	Neither	Neither	Neither	Neither	Neither
hsa-miR-101*	CAGUUAUCACAGUGCUGAUGCU	hsa-miR-101-5p	MIMAT0004513	Neither	Neither	Neither	Neither	Neither
hsa-miR-188-5p	CAUCCCUUGCAUGGUGGAGGG	hsa-miR-188-5p	MIMAT0000457	Neither	Neither	Neither	Neither	Neither
hsa-miR-195*	CCAAUAUUGGCUGUGCUGCUCC	hsa-miR-195-3p	MIMAT0004615	Neither	Neither	Neither	Neither	Neither
hsa-miR-194*	CCAGUGGGGCUGCUGUUAUCUG	hsa-miR-194-3p	MIMAT0004671	Neither	Neither	Neither	Neither	Neither
hsa-miR-490-5p	CCAUGGAUCUCCAGGUGGGU	hsa-miR-490-5p	MIMAT0004764	Neither	Neither	Neither	Neither	Neither
hsa-miR-488*	CCCAGAUAAUGGCACUCUCAA	hsa-miR-488-5p	MIMAT0002804	Neither	Neither	Neither	Neither	Neither
hsa-miR-199a-5p	CCCAGUGUUCAGACUACCUGUUC	hsa-miR-199a-5p	MIMAT0000231	Neither	Neither	Neither	Neither	Neither
hsa-miR-1224-3p	CCCCACCUCCUCUCUCCUCAG	hsa-miR-1224-3p	MIMAT0005459	Neither	Neither	Neither	Neither	Neither
hsa-miR-1203	CCCGGAGCCAGGAUGCAGCUC	hsa-miR-1203	MIMAT0005866	Neither	Neither	Neither	Neither	Neither
hsa-miR-1914	CCCUGUGCCCGGCCCACUUCUG	hsa-miR-1914-5p	MIMAT0007889	Neither	Neither	Neither	Neither	Neither
hsa-miR-1181	CCGUCGCCGCCACCCGAGCCG	hsa-miR-1181	MIMAT0005826	Neither	Neither	Neither	Neither	Neither
hsa-miR-325	CCUAGUAGGUGUCCAGUAAGUGU	hsa-miR-325	MIMAT0000771	Neither	Neither	Neither	Neither	Neither
hsa-miR-26a-2*	CCUAUUCUUGAUUACUUGUUUC	hsa-miR-26a-2-3p	MIMAT0004681	Neither	Neither	Neither	Neither	Neither
hsa-miR-517*	CCUCUAGAUGGAAGCACUGUCU	hsa-miR-517-5p	MIMAT0002851	Neither	Neither	Neither	Neither	Neither
hsa-miR-146a*	CCUCUGAAAUUCAGUUCUUCAG	hsa-miR-146a-3p	MIMAT0004608	Neither	Neither	Neither	Neither	Neither
hsa-miR-1236	CCUCUUCCCCUUGUCUCUCCAG	hsa-miR-1236-3p	MIMAT0005591	Neither	Neither	Neither	Neither	Neither
hsa-miR-1184	CCUGCAGCGACUUGAUGGCUUCC	hsa-miR-1184	MIMAT0005829	Neither	Neither	Neither	Neither	Neither
hsa-miR-875-3p	CCUGGAAACACUGAGGUUGUG	hsa-miR-875-3p	MIMAT0004923	Neither	Neither	Neither	Neither	Neither
hsa-miR-26b*	CCUGUUCUCCAUUACUUGGCUC	hsa-miR-26b-3p	MIMAT0004500	Neither	Neither	Neither	Neither	Neither
hsa-miR-1267	CCUGUUGAAGUGUAAUCCCCA	hsa-miR-1267	MIMAT0005921	Neither	Neither	Neither	Neither	Neither
hsa-miR-570	CGAAAACAGCAAUUACCUUUGC	hsa-miR-570-3p	MIMAT0003235	Neither	Neither	Neither	Neither	Neither
hsa-miR-1255b	CGGAUGAGCAAAGAAAGUGGUU	hsa-miR-1255b-5p	MIMAT0005945	Neither	Neither	Neither	Neither	Neither
hsa-miR-1538	CGGCCCGGGCUGCUGCUGUUCCU	hsa-miR-1538	MIMAT0007400	Neither	Neither	Neither	Neither	Neither
hsa-miR-486-3p	CGGGGCAGCUCAGUACAGGAU	hsa-miR-486-3p	MIMAT0004762	Neither	Neither	Neither	Neither	Neither
hsa-miR-363*	CGGGUGGAUCACGAUGCAAUUU	hsa-miR-363-5p	MIMAT0003385	Neither	Neither	Neither	Neither	Neither
hsa-miR-1227	CGUGCCACCCUUUUCCCCAG	hsa-miR-1227-3p	MIMAT0005580	Neither	Neither	Neither	Neither	Neither
hsa-miR-223*	CGUGUAUUUGACAAGCUGAGUU	hsa-miR-223-5p	MIMAT0004570	Neither	Neither	Neither	Neither	Neither
hsa-miR-124*	CGUGUUCACAGCGGACCUUGAU	hsa-miR-124-5p	MIMAT0004591	Neither	Neither	Neither	Neither	Neither
hsa-miR-524-5p	CUACAAAGGGAAGCACUUUCUC	hsa-miR-524-5p	MIMAT0002849	Neither	Neither	Neither	Neither	Neither
hsa-miR-520d-5p	CUACAAAGGGAAGCCCUUUC	hsa-miR-520d-5p	MIMAT0002855	Neither	Neither	Neither	Neither	Neither
hsa-miR-331-5p	CUAGGUAUGGUCCCAGGGAUCC	hsa-miR-331-5p	MIMAT0004700	Neither	Neither	Neither	Neither	Neither
hsa-miR-921	CUAGUGAGGGACAGAACCAGGAUUC	hsa-miR-921	MIMAT0004971	Neither	Neither	Neither	Neither	Neither
hsa-miR-222*	CUCAGUAGCCAGUGUAGAUCCU	hsa-miR-222-5p	MIMAT0004569	Neither	Neither	Neither	Neither	Neither
hsa-miR-452*	CUCAUCUGCAAAGAAGUAAGUG	hsa-miR-452-3p	MIMAT0001636	Neither	Neither	Neither	Neither	Neither
hsa-miR-520a-5p	CUCCAGAGGGAAGUACUUUCU	hsa-miR-520a-5p	MIMAT0002833	Neither	Neither	Neither	Neither	Neither
hsa-miR-525-5p	CUCCAGAGGGAUGCACUUUCU	hsa-miR-525-5p	MIMAT0002838	Neither	Neither	Neither	Neither	Neither
hsa-miR-188-3p	CUCCCACAUGCAGGGUUUGCA	hsa-miR-188-3p	MIMAT0004613	Neither	Neither	Neither	Neither	Neither
hsa-miR-155*	CUCCUACAUAUUAGCAUUAACA	hsa-miR-155-3p	MIMAT0004658	Neither	Neither	Neither	Neither	Neither
hsa-miR-337-3p	CUCCUAUAUGAUGCCUUUCUUC	hsa-miR-337-3p	MIMAT0000754	Neither	Neither	Neither	Neither	Neither
hsa-miR-1200	CUCCUGAGCCAUUCUGAGCCUC	hsa-miR-1200	MIMAT0005863	Neither	Neither	Neither	Neither	Neither
hsa-miR-518f*	CUCUAGAGGGAAGCACUUUCUC	hsa-miR-518f-5p	MIMAT0002841	Neither	Neither	Neither	Neither	Neither
hsa-miR-526a	CUCUAGAGGGAAGCACUUUCUG	hsa-miR-526a	MIMAT0002845	Neither	Neither	Neither	Neither	Neither
hsa-miR-519c-5p	CUCUAGAGGGAAGCGCUUUCUG	hsa-miR-519c-5p	MIMAT0002831	Neither	Neither	Neither	Neither	Neither
hsa-miR-127-5p	CUGAAGCUCAGAGGGCUCUGAU	hsa-miR-127-5p	MIMAT0004604	Neither	Neither	Neither	Neither	Neither
hsa-miR-573	CUGAAGUGAUGUGUAACUGAUCAG	hsa-miR-573	MIMAT0003238	Neither	Neither	Neither	Neither	Neither
hsa-miR-943	CUGACUGUUGCCGUCCUCCAG	hsa-miR-943	MIMAT0004986	Neither	Neither	Neither	Neither	Neither
hsa-miR-527	CUGCAAAGGGAAGCCCUUUC	hsa-miR-518a-5p	MIMAT0005457	Neither	Neither	Neither	Neither	Neither
hsa-miR-106a*	CUGCAAUGUAAGCACUUCUUAC	hsa-miR-106a-3p	MIMAT0004517	Neither	Neither	Neither	Neither	Neither
hsa-miR-1269	CUGGACUGAGCCGUGCUACUGG	hsa-miR-1269a	MIMAT0005923	Neither	Neither	Neither	Neither	Neither
hsa-miR-1270	CUGGAGAUAUGGAAGAGCUGUGU	hsa-miR-1270	MIMAT0005924	Neither	Neither	Neither	Neither	Neither
hsa-miR-432*	CUGGAUGGCUCCUCCAUGUCU	hsa-miR-432-3p	MIMAT0002815	Neither	Neither	Neither	Neither	Neither
hsa-miR-30c-2*	CUGGGAGAAGGCUGUUUACUCU	hsa-miR-30c-2-3p	MIMAT0004550	Neither	Neither	Neither	Neither	Neither
hsa-miR-30b*	CUGGGAGGUGGAUGUUUACUUC	hsa-miR-30b-3p	MIMAT0004589	Neither	Neither	Neither	Neither	Neither
hsa-miR-769-3p	CUGGGAUCUCCGGGGUCUUGGUU	hsa-miR-769-3p	MIMAT0003887	Neither	Neither	Neither	Neither	Neither
hsa-let-7g*	CUGUACAGGCCACUGCCUUGC	hsa-let-7g-3p	MIMAT0004584	Neither	Neither	Neither	Neither	Neither
hsa-miR-374b*	CUUAGCAGGUUGUAUUAUCAUU	hsa-miR-374b-3p	MIMAT0004956	Neither	Neither	Neither	Neither	Neither
hsa-miR-491-3p	CUUAUGCAAGAUUCCCUUCUAC	hsa-miR-491-3p	MIMAT0004765	Neither	Neither	Neither	Neither	Neither
hsa-miR-1238	CUUCCUCGUCUGUCUGCCCC	hsa-miR-1238-3p	MIMAT0005593	Neither	Neither	Neither	Neither	Neither
hsa-miR-578	CUUCUUGUGCUCUAGGAUUGU	hsa-miR-578	MIMAT0003243	Neither	Neither	Neither	Neither	Neither
hsa-miR-1271	CUUGGCACCUAGCAAGCACUCA	hsa-miR-1271-5p	MIMAT0005796	Neither	Neither	Neither	Neither	Neither
hsa-miR-659	CUUGGUUCAGGGAGGGUCCCCA	hsa-miR-659-3p	MIMAT0003337	Neither	Neither	Neither	Neither	Neither
hsa-miR-518a-3p	GAAAGCGCUUCCCUUUGCUGGA	hsa-miR-518a-3p	MIMAT0002863	Neither	Neither	Neither	Neither	Neither
hsa-miR-518f	GAAAGCGCUUCUCUUUAGAGG	hsa-miR-518f-3p	MIMAT0002842	Neither	Neither	Neither	Neither	Neither
hsa-miR-526b*	GAAAGUGCUUCCUUUUAGAGGC	hsa-miR-526b-3p	MIMAT0002836	Neither	Neither	Neither	Neither	Neither
hsa-miR-551b*	GAAAUCAAGCGUGGGUGAGACC	hsa-miR-551b-5p	MIMAT0004794	Neither	Neither	Neither	Neither	Neither
hsa-miR-614	GAACGCCUGUUCUUGCCAGGUGG	hsa-miR-614	MIMAT0003282	Neither	Neither	Neither	Neither	Neither
hsa-miR-523	GAACGCGCUUCCCUAUAGAGGGU	hsa-miR-523-3p	MIMAT0002840	Neither	Neither	Neither	Neither	Neither
hsa-miR-337-5p	GAACGGCUUCAUACAGGAGUU	hsa-miR-337-5p	MIMAT0004695	Neither	Neither	Neither	Neither	Neither
hsa-miR-525-3p	GAAGGCGCUUCCCUUUAGAGCG	hsa-miR-525-3p	MIMAT0002839	Neither	Neither	Neither	Neither	Neither
hsa-miR-524-3p	GAAGGCGCUUCCCUUUGGAGU	hsa-miR-524-3p	MIMAT0002850	Neither	Neither	Neither	Neither	Neither
hsa-miR-373	GAAGUGCUUCGAUUUUGGGGUGU	hsa-miR-373-3p	MIMAT0000726	Neither	Neither	Neither	Neither	Neither
hsa-miR-602	GACACGGGCGACAGCUGCGGCCC	hsa-miR-602	MIMAT0003270	Neither	Neither	Neither	Neither	Neither
hsa-miR-619	GACCUGGACAUGUUUGUGCCCAGU	hsa-miR-619-3p	MIMAT0003288	Neither	Neither	Neither	Neither	Neither
hsa-miR-888*	GACUGACACCUCUUUGGGUGAA	hsa-miR-888-3p	MIMAT0004917	Neither	Neither	Neither	Neither	Neither
hsa-miR-1182	GAGGGUCUUGGGAGGGAUGUGAC	hsa-miR-1182	MIMAT0005827	Neither	Neither	Neither	Neither	Neither
hsa-miR-296-3p	GAGGGUUGGGUGGAGGCUCUCC	hsa-miR-296-3p	MIMAT0004679	Neither	Neither	Neither	Neither	Neither
hsa-miR-515-3p	GAGUGCCUUCUUUUGGAGCGUU	hsa-miR-515-3p	MIMAT0002827	Neither	Neither	Neither	Neither	Neither
hsa-miR-556-5p	GAUGAGCUCAUUGUAAUAUGAG	hsa-miR-556-5p	MIMAT0003220	Neither	Neither	Neither	Neither	Neither
hsa-miR-1272	GAUGAUGAUGGCAGCAAAUUCUGAAA	hsa-miR-1272	MIMAT0005925	Neither	Neither	Neither	Neither	Neither
hsa-miR-922	GCAGCAGAGAAUAGGACUACGUC	hsa-miR-922	MIMAT0004972	Neither	Neither	Neither	Neither	Neither
hsa-miR-873	GCAGGAACUUGUGAGUCUCCU	hsa-miR-873-5p	MIMAT0004953	Neither	Neither	Neither	Neither	Neither
hsa-miR-551a	GCGACCCACUCUUGGUUUCCA	hsa-miR-551a	MIMAT0003214	Neither	Neither	Neither	Neither	Neither
hsa-miR-551b	GCGACCCAUACUUGGUUUCAG	hsa-miR-551b-3p	MIMAT0003233	Neither	Neither	Neither	Neither	Neither
hsa-miR-611	GCGAGGACCCCUCGGGGUCUGAC	hsa-miR-611	MIMAT0003279	Neither	Neither	Neither	Neither	Neither
hsa-miR-554	GCUAGUCCUGACUCAGCCAGU	hsa-miR-554	MIMAT0003217	Neither	Neither	Neither	Neither	Neither
hsa-miR-138-2*	GCUAUUUCACGACACCAGGGUU	hsa-miR-138-2-3p	MIMAT0004596	Neither	Neither	Neither	Neither	Neither
hsa-miR-612	GCUGGGCAGGGCUUCUGAGCUCCUU	hsa-miR-612	MIMAT0003280	Neither	Neither	Neither	Neither	Neither
hsa-miR-539	GGAGAAAUUAUCCUUGGUGUGU	hsa-miR-539-5p	MIMAT0003163	Neither	Neither	Neither	Neither	Neither
hsa-miR-1914*	GGAGGGGUCCCGCACUGGGAGG	hsa-miR-1914-3p	MIMAT0007890	Neither	Neither	Neither	Neither	Neither
hsa-miR-145*	GGAUUCCUGGAAAUACUGUUCU	hsa-miR-145-3p	MIMAT0004601	Neither	Neither	Neither	Neither	Neither
hsa-miR-658	GGCGGAGGGAAGUAGGUCCGUUGGU	hsa-miR-658	MIMAT0003336	Neither	Neither	Neither	Neither	Neither
hsa-miR-187*	GGCUACAACACAGGACCCGGGC	hsa-miR-187-5p	MIMAT0004561	Neither	Neither	Neither	Neither	Neither
hsa-miR-505*	GGGAGCCAGGAAGUAUUGAUGU	hsa-miR-505-5p	MIMAT0004776	Neither	Neither	Neither	Neither	Neither
hsa-miR-566	GGGCGCCUGUGAUCCCAAC	hsa-miR-566	MIMAT0003230	Neither	Neither	Neither	Neither	Neither
hsa-miR-920	GGGGAGCUGUGGAAGCAGUA	hsa-miR-920	MIMAT0004970	Neither	Neither	Neither	Neither	Neither
hsa-miR-615-5p	GGGGGUCCCCGGUGCUCGGAUC	hsa-miR-615-5p	MIMAT0004804	Neither	Neither	Neither	Neither	Neither
hsa-miR-23a*	GGGGUUCCUGGGGAUGGGAUUU	hsa-miR-23a-5p	MIMAT0004496	Neither	Neither	Neither	Neither	Neither
hsa-miR-92a-2*	GGGUGGGGAUUUGUUGCAUUAC	hsa-miR-92a-2-5p	MIMAT0004508	Neither	Neither	Neither	Neither	Neither
hsa-miR-198	GGUCCAGAGGGGAGAUAGGUUC	hsa-miR-198	MIMAT0000228	Neither	Neither	Neither	Neither	Neither
hsa-miR-143*	GGUGCAGUGCUGCAUCUCUGGU	hsa-miR-143-5p	MIMAT0004599	Neither	Neither	Neither	Neither	Neither
hsa-miR-376a*	GUAGAUUCUCCUUCUAUGAGUA	hsa-miR-376a-5p	MIMAT0003386	Neither	Neither	Neither	Neither	Neither
hsa-miR-642a	GUCCCUCUCCAAAUGUGUCUUG	hsa-miR-642a-5p	MIMAT0003312	Neither	Neither	Neither	Neither	Neither
hsa-miR-572	GUCCGCUCGGCGGUGGCCCA	hsa-miR-572	MIMAT0003237	Neither	Neither	Neither	Neither	Neither
hsa-miR-887	GUGAACGGGCGCCAUCCCGAGG	hsa-miR-887-3p	MIMAT0004951	Neither	Neither	Neither	Neither	Neither
hsa-miR-183*	GUGAAUUACCGAAGGGCCAUAA	hsa-miR-183-3p	MIMAT0004560	Neither	Neither	Neither	Neither	Neither
hsa-miR-647	GUGGCUGCACUCACUUCCUUC	hsa-miR-647	MIMAT0003317	Neither	Neither	Neither	Neither	Neither
hsa-miR-511	GUGUCUUUUGCUCUGCAGUCA	hsa-miR-511-5p	MIMAT0002808	Neither	Neither	Neither	Neither	Neither
hsa-miR-147b	GUGUGCGGAAAUGCUUCUGCUA	hsa-miR-147b	MIMAT0004928	Neither	Neither	Neither	Neither	Neither
hsa-miR-147	GUGUGUGGAAAUGCUUCUGC	hsa-miR-147a	MIMAT0000251	Neither	Neither	Neither	Neither	Neither
hsa-miR-2053	GUGUUAAUUAAACCUCUAUUUAC	hsa-miR-2053	MIMAT0009978	Neither	Neither	Neither	Neither	Neither
hsa-miR-653	GUGUUGAAACAAUCUCUACUG	hsa-miR-653-5p	MIMAT0003328	Neither	Neither	Neither	Neither	Neither
hsa-miR-607	GUUCAAAUCCAGAUCUAUAAC	hsa-miR-607	MIMAT0003275	Neither	Neither	Neither	Neither	Neither
hsa-miR-599	GUUGUGUCAGUUUAUCAAAC	hsa-miR-599	MIMAT0003267	Neither	Neither	Neither	Neither	Neither
hsa-miR-557	GUUUGCACGGGUGGGCCUUGUCU	hsa-miR-557	MIMAT0003221	Neither	Neither	Neither	Neither	Neither
hsa-miR-513a-3p	UAAAUUUCACCUUUCUGAGAAGG	hsa-miR-513a-3p	MIMAT0004777	Neither	Neither	Neither	Neither	Neither
hsa-miR-506	UAAGGCACCCUUCUGAGUAGA	hsa-miR-506-3p	MIMAT0002878	Neither	Neither	Neither	Neither	Neither
hsa-miR-124	UAAGGCACGCGGUGAAUGCC	hsa-miR-124-3p	MIMAT0000422	Neither	Neither	Neither	Neither	Neither
hsa-miR-302e	UAAGUGCUUCCAUGCUU	hsa-miR-302e	MIMAT0005931	Neither	Neither	Neither	Neither	Neither
hsa-miR-302c	UAAGUGCUUCCAUGUUUCAGUGG	hsa-miR-302c-3p	MIMAT0000717	Neither	Neither	Neither	Neither	Neither
hsa-miR-302d	UAAGUGCUUCCAUGUUUGAGUGU	hsa-miR-302d-3p	MIMAT0000718	Neither	Neither	Neither	Neither	Neither
hsa-miR-302b	UAAGUGCUUCCAUGUUUUAGUAG	hsa-miR-302b-3p	MIMAT0000715	Neither	Neither	Neither	Neither	Neither
hsa-miR-302a	UAAGUGCUUCCAUGUUUUGGUGA	hsa-miR-302a-3p	MIMAT0000684	Neither	Neither	Neither	Neither	Neither
hsa-miR-216a	UAAUCUCAGCUGGCAACUGUGA	hsa-miR-216a-5p	MIMAT0000273	Neither	Neither	Neither	Neither	Neither
hsa-miR-1912	UACCCAGAGCAUGCAGUGUGAA	hsa-miR-1912	MIMAT0007887	Neither	Neither	Neither	Neither	Neither
hsa-miR-510	UACUCAGGAGAGUGGCAAUCAC	hsa-miR-510-5p	MIMAT0002882	Neither	Neither	Neither	Neither	Neither
hsa-miR-508-5p	UACUCCAGAGGGCGUCACUCAUG	hsa-miR-508-5p	MIMAT0004778	Neither	Neither	Neither	Neither	Neither
hsa-miR-509-3-5p	UACUGCAGACGUGGCAAUCAUG	hsa-miR-509-3-5p	MIMAT0004975	Neither	Neither	Neither	Neither	Neither
hsa-miR-217	UACUGCAUCAGGAACUGAUUGGA	hsa-miR-217	MIMAT0000274	Neither	Neither	Neither	Neither	Neither
hsa-miR-890	UACUUGGAAAGGCAUCAGUUG	hsa-miR-890	MIMAT0004912	Neither	Neither	Neither	Neither	Neither
hsa-miR-577	UAGAUAAAAUAUUGGUACCUG	hsa-miR-577	MIMAT0003242	Neither	Neither	Neither	Neither	Neither
hsa-miR-381	UAUACAAGGGCAAGCUCUCUGU	hsa-miR-381-3p	MIMAT0000736	Neither	Neither	Neither	Neither	Neither
hsa-miR-300	UAUACAAGGGCAGACUCUCUCU	hsa-miR-300	MIMAT0004903	Neither	Neither	Neither	Neither	Neither
hsa-miR-875-5p	UAUACCUCAGUUUUAUCAGGUG	hsa-miR-875-5p	MIMAT0004922	Neither	Neither	Neither	Neither	Neither
hsa-miR-135a*	UAUAGGGAUUGGAGCCGUGGCG	hsa-miR-135a-3p	MIMAT0004595	Neither	Neither	Neither	Neither	Neither
hsa-miR-586	UAUGCAUUGUAUUUUUAGGUCC	hsa-miR-586	MIMAT0003252	Neither	Neither	Neither	Neither	Neither
hsa-miR-379*	UAUGUAACAUGGUCCACUAACU	hsa-miR-379-3p	MIMAT0004690	Neither	Neither	Neither	Neither	Neither
hsa-miR-380	UAUGUAAUAUGGUCCACAUCUU	hsa-miR-380-3p	MIMAT0000735	Neither	Neither	Neither	Neither	Neither
hsa-miR-299-3p	UAUGUGGGAUGGUAAACCGCUU	hsa-miR-299-3p	MIMAT0000687	Neither	Neither	Neither	Neither	Neither
hsa-miR-125b-2*	UCACAAGUCAGGCUCUUGGGAC	hsa-miR-125b-2-3p	MIMAT0004603	Neither	Neither	Neither	Neither	Neither
hsa-miR-1208	UCACUGUUCAGACAGGCGGA	hsa-miR-1208	MIMAT0005873	Neither	Neither	Neither	Neither	Neither
hsa-miR-589*	UCAGAACAAAUGCCGGUUCCCAGA	hsa-miR-589-3p	MIMAT0003256	Neither	Neither	Neither	Neither	Neither
hsa-miR-545	UCAGCAAACAUUUAUUGUGUGC	hsa-miR-545-3p	MIMAT0003165	Neither	Neither	Neither	Neither	Neither
hsa-miR-1972	UCAGGCCAGGCACAGUGGCUCA	hsa-miR-1972	MIMAT0009447	Neither	Neither	Neither	Neither	Neither
hsa-miR-103-as	UCAUAGCCCUGUACAAUGCUGCU	hsa-miR-103b	MIMAT0007402	Neither	Neither	Neither	Neither	Neither
hsa-miR-770-5p	UCCAGUACCACGUGUCAGGGCCA	hsa-miR-770-5p	MIMAT0003948	Neither	Neither	Neither	Neither	Neither
hsa-miR-885-5p	UCCAUUACACUACCCUGCCUCU	hsa-miR-885-5p	MIMAT0004947	Neither	Neither	Neither	Neither	Neither
hsa-miR-1539	UCCUGCGCGUCCCAGAUGCCC	hsa-miR-1539	MIMAT0007401	Neither	Neither	Neither	Neither	Neither
hsa-miR-1237	UCCUUCUGCUCCGUCCCCCAG	hsa-miR-1237-3p	MIMAT0005592	Neither	Neither	Neither	Neither	Neither
hsa-miR-517b	AUCGUGCAUCCCUUUAGAGUGU	hsa-miR-517b-3p	MIMAT0002851	Neither	Neither	Neither	Neither	Neither
hsa-miR-1204	UCGUGGCCUGGUCUCCAUUAU	hsa-miR-1204	MIMAT0005868	Neither	Neither	Neither	Neither	Neither
hsa-miR-645	UCUAGGCUGGUACUGCUGA	hsa-miR-645	MIMAT0003315	Neither	Neither	Neither	Neither	Neither
hsa-miR-518c*	UCUCUGGAGGGAAGCACUUUCUG	hsa-miR-518c-5p	MIMAT0002847	Neither	Neither	Neither	Neither	Neither
hsa-miR-1205	UCUGCAGGGUUUGCUUUGAG	hsa-miR-1205	MIMAT0005869	Neither	Neither	Neither	Neither	Neither
hsa-miR-767-3p	UCUGCUCAUACCCCAUGGUUUCU	hsa-miR-767-3p	MIMAT0003883	Neither	Neither	Neither	Neither	Neither
hsa-miR-494	UGAAACAUACACGGGAAACCUC	hsa-miR-494-3p	MIMAT0002816	Neither	Neither	Neither	Neither	Neither
hsa-miR-549	UGACAACUAUGGAUGAGCUCU	hsa-miR-549a	MIMAT0003333	Neither	Neither	Neither	Neither	Neither
hsa-miR-610	UGAGCUAAAUGUGUGCUGGGA	hsa-miR-610	MIMAT0003278	Neither	Neither	Neither	Neither	Neither
hsa-miR-558	UGAGCUGCUGUACCAAAAU	hsa-miR-558	MIMAT0003222	Neither	Neither	Neither	Neither	Neither
hsa-miR-1911	UGAGUACCGCCAUGUCUGUUGGG	hsa-miR-1911-5p	MIMAT0007885	Neither	Neither	Neither	Neither	Neither
hsa-miR-571	UGAGUUGGCCAUCUGAGUGAG	hsa-miR-571	MIMAT0003236	Neither	Neither	Neither	Neither	Neither
hsa-miR-190	UGAUAUGUUUGAUAUAUUAGGU	hsa-miR-190a-5p	MIMAT0000458	Neither	Neither	Neither	Neither	Neither
hsa-miR-190b	UGAUAUGUUUGAUAUUGGGUU	hsa-miR-190b	MIMAT0004929	Neither	Neither	Neither	Neither	Neither
hsa-miR-508-3p	UGAUUGUAGCCUUUUGGAGUAGA	hsa-miR-508-3p	MIMAT0002880	Neither	Neither	Neither	Neither	Neither
hsa-miR-891a	UGCAACGAACCUGAGCCACUGA	hsa-miR-891a-5p	MIMAT0004902	Neither	Neither	Neither	Neither	Neither
hsa-miR-891b	UGCAACUUACCUGAGUCAUUGA	hsa-miR-891b	MIMAT0004913	Neither	Neither	Neither	Neither	Neither
hsa-miR-18b*	UGCCCUAAAUGCCCCUUCUGGC	hsa-miR-18b-3p	MIMAT0004751	Neither	Neither	Neither	Neither	Neither
hsa-miR-146b-3p	UGCCCUGUGGACUCAGUUCUGG	hsa-miR-146b-3p	MIMAT0004766	Neither	Neither	Neither	Neither	Neither
hsa-miR-938	UGCCCUUAAAGGUGAACCCAGU	hsa-miR-938	MIMAT0004981	Neither	Neither	Neither	Neither	Neither
hsa-miR-661	UGCCUGGGUCUCUGGCCUGCGCGU	hsa-miR-661	MIMAT0003324	Neither	Neither	Neither	Neither	Neither
hsa-miR-214*	UGCCUGUCUACACUUGCUGUGC	hsa-miR-214-5p	MIMAT0004564	Neither	Neither	Neither	Neither	Neither
hsa-miR-516b*	UGCUUCCUUUCAGAGGGU	hsa-miR-516b-3p	MIMAT0002860	Neither	Neither	Neither	Neither	Neither
hsa-miR-1	UGGAAUGUAAAGAAGUAUGUAU	hsa-miR-1-3p	MIMAT0000416	Neither	Neither	Neither	Neither	Neither
hsa-miR-206	UGGAAUGUAAGGAAGUGUGUGG	hsa-miR-206	MIMAT0000462	Neither	Neither	Neither	Neither	Neither
hsa-miR-184	UGGACGGAGAACUGAUAAGGGU	hsa-miR-184	MIMAT0000454	Neither	Neither	Neither	Neither	Neither
hsa-miR-765	UGGAGGAGAAGGAAGGUGAUG	hsa-miR-765	MIMAT0003945	Neither	Neither	Neither	Neither	Neither
hsa-miR-876-5p	UGGAUUUCUUUGUGAAUCACCA	hsa-miR-876-5p	MIMAT0004924	Neither	Neither	Neither	Neither	Neither
hsa-miR-449a	UGGCAGUGUAUUGUUAGCUGGU	hsa-miR-449a	MIMAT0001541	Neither	Neither	Neither	Neither	Neither
hsa-miR-3180-3p	UGGGGCGGAGCUUCCGGAGGCC	hsa-miR-3180-3p	MIMAT0015058	Neither	Neither	Neither	Neither	Neither
hsa-miR-379	UGGUAGACUAUGGAACGUAGG	hsa-miR-379-5p	MIMAT0000733	Neither	Neither	Neither	Neither	Neither
hsa-miR-601	UGGUCUAGGAUUGUUGGAGGAG	hsa-miR-601	MIMAT0003269	Neither	Neither	Neither	Neither	Neither
hsa-miR-541	UGGUGGGCACAGAAUCUGGACU	hsa-miR-541-3p	MIMAT0004920	Neither	Neither	Neither	Neither	Neither
hsa-miR-876-3p	UGGUGGUUUACAAAGUAAUUCA	hsa-miR-876-3p	MIMAT0004925	Neither	Neither	Neither	Neither	Neither
hsa-miR-380*	UGGUUGACCAUAGAACAUGCGC	hsa-miR-380-5p	MIMAT0000734	Neither	Neither	Neither	Neither	Neither
hsa-miR-668	UGUCACUCGGCUCGGCCCACUAC	hsa-miR-668-3p	MIMAT0003881	Neither	Neither	Neither	Neither	Neither
hsa-miR-593	UGUCUCUGCUGGGGUUUCU	hsa-miR-593-3p	MIMAT0004802	Neither	Neither	Neither	Neither	Neither
hsa-miR-933	UGUGCGCAGGGAGACCUCUCCC	hsa-miR-933	MIMAT0004976	Neither	Neither	Neither	Neither	Neither
hsa-miR-636	UGUGCUUGCUCGUCCCGCCCGCA	hsa-miR-636	MIMAT0003306	Neither	Neither	Neither	Neither	Neither
hsa-miR-597	UGUGUCACUCGAUGACCACUGU	hsa-miR-597-5p	MIMAT0003265	Neither	Neither	Neither	Neither	Neither
hsa-miR-1206	UGUUCAUGUAGAUGUUUAAGC	hsa-miR-1206	MIMAT0005870	Neither	Neither	Neither	Neither	Neither
hsa-miR-499-5p	UUAAGACUUGCAGUGAUGUUU	hsa-miR-499a-5p	MIMAT0002870	Neither	Neither	Neither	Neither	Neither
hsa-miR-889	UUAAUAUCGGACAACCAUUGU	hsa-miR-889-3p	MIMAT0004921	Neither	Neither	Neither	Neither	Neither
hsa-miR-340	UUAUAAAGCAAUGAGACUGAUU	hsa-miR-340-5p	MIMAT0004692	Neither	Neither	Neither	Neither	Neither
hsa-miR-513a-5p	UUCACAGGGAGGUGUCAU	hsa-miR-513a-5p	MIMAT0002877	Neither	Neither	Neither	Neither	Neither
hsa-miR-130a*	UUCACAUUGUGCUACUGUCUGC	hsa-miR-130a-5p	MIMAT0004593	Neither	Neither	Neither	Neither	Neither
hsa-miR-579	UUCAUUUGGUAUAAACCGCGAUU	hsa-miR-579-3p	MIMAT0003244	Neither	Neither	Neither	Neither	Neither
hsa-miR-211	UUCCCUUUGUCAUCCUUCGCCU	hsa-miR-211-5p	MIMAT0000268	Neither	Neither	Neither	Neither	Neither
hsa-miR-202*	UUCCUAUGCAUAUACUUCUUUG	hsa-miR-202-5p	MIMAT0002810	Neither	Neither	Neither	Neither	Neither
hsa-miR-513c	UUCUCAAGGAGGUGUCGUUUAU	hsa-miR-513c-5p	MIMAT0005789	Neither	Neither	Neither	Neither	Neither
hsa-miR-515-5p	UUCUCCAAAAGAAAGCACUUUCUG	hsa-miR-515-5p	MIMAT0002826	Neither	Neither	Neither	Neither	Neither
hsa-miR-519e*	UUCUCCAAAAGGGAGCACUUUC	hsa-miR-519e-5p	MIMAT0002828	Neither	Neither	Neither	Neither	Neither
hsa-miR-516a-5p	UUCUCGAGGAAAGAAGCACUUUC	hsa-miR-516a-5p	MIMAT0004770	Neither	Neither	Neither	Neither	Neither
hsa-miR-488	UUGAAAGGCUAUUUCUUGGUC	hsa-miR-488-3p	MIMAT0004763	Neither	Neither	Neither	Neither	Neither
hsa-miR-580	UUGAGAAUGAUGAAUCAUUAGG	hsa-miR-580-3p	MIMAT0003245	Neither	Neither	Neither	Neither	Neither
hsa-miR-153	UUGCAUAGUCACAAAAGUGAUC	hsa-miR-153-3p	MIMAT0000439	Neither	Neither	Neither	Neither	Neither
hsa-miR-448	UUGCAUAUGUAGGAUGUCCCAU	hsa-miR-448	MIMAT0001532	Neither	Neither	Neither	Neither	Neither
hsa-miR-1178	UUGCUCACUGUUCUUCCCUAG	hsa-miR-1178-3p	MIMAT0005823	Neither	Neither	Neither	Neither	Neither
hsa-miR-588	UUGGCCACAAUGGGUUAGAAC	hsa-miR-588	MIMAT0003255	Neither	Neither	Neither	Neither	Neither
hsa-miR-450b-3p	UUGGGAUCAUUUUGCAUCCAUA	hsa-miR-450b-3p	MIMAT0004910	Neither	Neither	Neither	Neither	Neither
hsa-miR-592	UUGUGUCAAUAUGCGAUGAUGU	hsa-miR-592	MIMAT0003260	Neither	Neither	Neither	Neither	Neither
hsa-miR-302c*	UUUAACAUGGGGGUACCUGCUG	hsa-miR-302c-5p	MIMAT0000716	Neither	Neither	Neither	Neither	Neither
hsa-miR-498	UUUCAAGCCAGGGGGCGUUUUUC	hsa-miR-498	MIMAT0002824	Neither	Neither	Neither	Neither	Neither
hsa-miR-587	UUUCCAUAGGUGAUGAGUCAC	hsa-miR-587	MIMAT0003253	Neither	Neither	Neither	Neither	Neither
hsa-miR-133b	UUUGGUCCCCUUCAACCAGCUA	hsa-miR-133b	MIMAT0000770	Neither	Neither	Neither	Neither	Neither
hsa-miR-133a	UUUGGUCCCCUUCAACCAGCUG	hsa-miR-133a-3p	MIMAT0000427	Neither	Neither	Neither	Neither	Neither
hsa-miR-450b-5p	UUUUGCAAUAUGUUCCUGAAUA	hsa-miR-450b-5p	MIMAT0004909	Neither	Neither	Neither	Neither	Neither
hsa-miR-335*	UUUUUCAUUAUUGCUCCUGACC	hsa-miR-335-3p	MIMAT0004703	Neither	Neither	Neither	Neither	Neither
hsa-miRPlus-A1027				Neither	Neither	Neither	Neither	Neither
hsa-miRPlus-C1066				Neither	Neither	Neither	Neither	Neither
hsa-miRPlus-C1076				Neither	Neither	Neither	Neither	Neither
hsa-miRPlus-C1089				Neither	Neither	Neither	Neither	Neither
hsa-miRPlus-C1100				Neither	Neither	Neither	Neither	Neither
hsa-miRPlus-D1061				Neither	Neither	Neither	Neither	Neither
hsa-miR-1974		Removed from miRBase
hsa-miR-1259		Removed from miRBase
hsa-miR-1979		Removed from miRBase
hsa-miR-720		Removed from miRBase
hsa-miR-1201		Removed from miRBase
hsa-miR-886-3p		Removed from miRBase
hsa-miR-886-5p		Removed from miRBase
hsa-let-7c*		Removed from miRBase
hsa-miR-220c		Removed from miRBase
hsa-miR-220a		Removed from miRBase
hsa-miR-220b		Removed from miRBase
hsa-miR-675b		Removed from miRBase
